# Supplementary material for: Genetic Analysis of HIBM Myopathy-Specific GNE V727M Hotspot Mutation Identifies a Novel COL6A3 Allied Gene Signature That Is Also Deregulated in Multiple Neuromuscular Diseases and Myopathies
Source: Genes (Basel). 2023 Feb 24;14(3):567. doi: 10.3390/genes14030567 (PMC10048522; doi:10.3390/genes14030567)
Supplement: Supplementary file 1 [file genes-14-00567-s001.zip]

Archive with 9 entries (9 files):
- Sup Figure S1.pptx
- Sup Figure S2.pptx
- Sup Table S1_ Primer details.pdf
- Sup Table S2_Sig Up and down targets.xlsx
- Sup table S3_list of 47 lincRNAs identified.xlsx
- Sup table S4_ List of 839 targets of lincRNA.xlsx
- Sup table S5_ List of 13 targets found common.xlsx
- Sup table S6_ COL6a3 coexpressed 60 and 12 genes.xlsx
- Sup Table S7_ 12 Genes role in imp GSEA Pathways.xlsx
