# Supplementary material for: Genetic Analysis of HIBM Myopathy-Specific GNE V727M Hotspot Mutation Identifies a Novel COL6A3 Allied Gene Signature That Is Also Deregulated in Multiple Neuromuscular Diseases and Myopathies
Source: Genes (Basel). 2023 Feb 24;14(3):567. doi: 10.3390/genes14030567 (PMC10048522; doi:10.3390/genes14030567)
Supplement: Supplementary file 1 [file genes-14-00567-s001.zip › Sup Table S2_Sig Up and down targets.xlsx]

## Sheet: Downregulated targets
Gene	Gene-symbol	Gene_Biotype	Chr	Start	End	Strand	baseMean	log2FoldChange	lfcSE	stat	pvalue	padj	WT_1	WT_2	MUT_1	MUT_2
ENSG00000049768	FOXP3	protein_coding	chrX	49106897	49121288	-	92.9988	-1.06718	0.457545	-2.33241	0.019679	NA	170.517	81.5423	61.1717	58.7641
ENSG00000075891	PAX2	protein_coding	chr10	102495360	102589698	+	235.079	-1.12401	0.314311	-3.5761	0.000348756	0.0285627	385.369	259.797	170.407	124.745
ENSG00000078814	MYH7B	protein_coding	chr20	33563206	33590240	+	294.773	-1.10129	0.343121	-3.20964	0.00132902	0.0423808	547.929	256.953	212.353	161.859
ENSG00000080603	SRCAP	protein_coding	chr16	30709530	30755602	+	6626.3	-1.01068	0.482958	-2.0927	0.0363762	0.168283	11671.3	6042.66	4862.27	3928.95
ENSG00000102890	ELMO3	protein_coding	chr16	67233014	67237932	+	162.897	-1.01209	0.372813	-2.71474	0.00663282	0.0749555	283.059	152.655	95.253	120.621
ENSG00000111305	GSG1	protein_coding	chr12	13236494	13256619	-	193.46	-1.049	0.31194	-3.36284	0.000771448	0.0345415	300.11	221.871	130.208	121.652
ENSG00000122390	NAA60	protein_coding	chr16	3493611	3536963	+	192.202	-1.0004	0.307863	-3.24949	0.00115612	0.0394128	285.332	227.56	136.325	119.59
ENSG00000123999	INHA	protein_coding	chr2	220433884	220440435	+	70.5434	-1.10659	0.476095	-2.32429	0.0201097	NA	81.8482	110.935	53.3067	36.0832
ENSG00000124469	CEACAM8	protein_coding	chr19	43084393	43099207	-	140.903	-1.59454	0.422015	-3.77841	0.000157835	0.0241157	280.785	143.173	89.1359	50.5165
ENSG00000124827	GCM2	protein_coding	chr6	10873456	10882174	-	67.2397	-1.13153	0.524789	-2.15616	0.0310713	NA	126.183	58.7863	48.9373	35.0523
ENSG00000125522	NPBWR2	protein_coding	chr20	62737173	62738524	-	61.1939	-1.16145	0.524076	-2.21619	0.0266788	NA	106.857	62.5789	45.4418	29.8975
ENSG00000125787	GNRH2	protein_coding	chr20	3024268	3026393	+	16.295	-2.01253	0.951443	-2.11524	0.0344099	NA	23.8724	28.445	8.73881	4.1238
ENSG00000130173	C19orf80	protein_coding	chr19	11348178	11352619	+	62.8584	-1.05748	0.52922	-1.99818	0.0456971	NA	115.952	54.0455	40.1985	41.238
ENSG00000130518	KIAA1683	protein_coding	chr19	18367908	18385319	-	45.337	-1.2013	0.561381	-2.13989	0.0323634	NA	70.4804	55.9418	27.0903	27.8356
ENSG00000132517	SLC52A1	protein_coding	chr17	4935895	4955304	-	61.1078	-1.32085	0.529333	-2.49532	0.0125844	NA	115.952	58.7863	36.703	32.9904
ENSG00000135502	SLC26A10	protein_coding	chr12	58013310	58019934	+	69.5221	-1.20473	0.467328	-2.57791	0.00993998	NA	95.4896	98.6092	48.9373	35.0523
ENSG00000139797	RNF113B	protein_coding	chr13	98828039	98829519	-	92.1104	-1.15094	0.432161	-2.66323	0.00773953	NA	109.131	145.069	69.9105	44.3308
ENSG00000145920	CPLX2	protein_coding	chr5	175223313	175311023	+	210.216	-1.038	0.35493	-2.92453	0.00344981	0.0579067	366.044	200.063	163.416	111.343
ENSG00000161960	EIF4A1	protein_coding	chr17	7476024	7482323	+	960.059	-1.0124	0.203369	-4.97817	6.41897e-07	0.00229767	1309.57	1257.27	549.671	723.726
ENSG00000162188	GNG3	protein_coding	chr11	62475130	62476673	+	76.8843	-1.21813	0.472374	-2.57875	0.00991583	NA	137.551	77.7496	48.9373	43.2999
ENSG00000163915	C3orf65	protein_coding	chr3	185430316	185447575	+	767.984	-1.176	0.243297	-4.83358	1.34098e-06	0.00288773	1295.93	834.386	519.959	421.658
ENSG00000165462	PHOX2A	protein_coding	chr11	71950121	71956708	-	9.55656	-2.82851	1.31503	-2.15091	0.0314831	NA	25.0092	8.53349	2.62164	2.0619
ENSG00000167244	IGF2	protein_coding	chr11	2150342	2170833	-	139.966	-1.10387	0.349515	-3.15828	0.001587	0.0444672	204.621	177.307	76.9015	101.033
ENSG00000168071	CCDC88B	protein_coding	chr11	64107695	64125006	+	729.531	-1.03508	0.214598	-4.82333	1.4118e-06	0.00288773	1108.36	853.349	500.734	455.68
ENSG00000168306	ACOX2	protein_coding	chr3	58490863	58523046	-	150.122	-1.00961	0.34953	-2.88849	0.00387102	0.0606404	226.219	175.411	115.352	83.5069
ENSG00000168309	FAM107A	protein_coding	chr3	58549844	58613337	-	72.973	-1.28633	0.4905	-2.62249	0.00872891	NA	129.593	77.7496	51.559	32.9904
ENSG00000169682	SPNS1	protein_coding	chr16	28985542	28995869	+	66.6009	-1.0192	0.487624	-2.09014	0.0366054	NA	110.268	68.2679	44.5679	43.2999
ENSG00000172653	C17orf66	protein_coding	chr17	34181955	34195895	-	68.9451	-1.0829	0.487399	-2.2218	0.0262969	NA	118.225	69.2161	41.9463	46.3927
ENSG00000174788	PCP2	protein_coding	chr19	7696497	7698634	-	46.3336	-1.44914	0.560668	-2.58467	0.00974735	NA	63.6597	72.0606	27.9642	21.6499
ENSG00000175604	RP11-276H1.3	protein_coding	chr16	12180603	12184159	-	69.7075	-1.264	0.562244	-2.24814	0.0245675	NA	137.551	59.7344	56.8023	24.7428
ENSG00000176349	AC110781.3	protein_coding	chr7	1878222	1889567	+	123.222	-1.16695	0.47637	-2.44966	0.0142991	0.107134	252.365	89.1276	92.6314	58.7641
ENSG00000179406	LINC00174	lincRNA	chr7	65841031	65866325	-	899.389	-1.02453	0.277653	-3.68998	0.000224275	0.0261371	1474.41	938.684	757.655	426.813
ENSG00000179698	KIAA1875	protein_coding	chr8	145162629	145173218	+	95.6713	-1.00832	0.460025	-2.19189	0.0283877	NA	176.201	79.6459	62.9194	63.9189
ENSG00000180525	PRR26	protein_coding	chr10	695888	711109	+	617.202	-1.47145	0.304111	-4.83854	1.30797e-06	0.00288773	1192.48	622.945	402.859	250.521
ENSG00000180673	EXOC5P1	pseudogene	chr4	63682544	63684512	+	23.035	-1.75183	0.879823	-1.99112	0.0464676	NA	52.2919	18.9633	15.7299	5.15475
ENSG00000182177	ASB18	protein_coding	chr2	237102095	237173052	-	117.366	-1.25611	0.457574	-2.74515	0.00604823	0.0716876	220.536	110.935	92.6314	45.3618
ENSG00000182376	RP5-1142A6.8	antisense	chr16	88809175	88812156	+	55.9422	-1.40641	0.583488	-2.41035	0.0159371	NA	112.541	50.2528	39.3246	21.6499
ENSG00000183016	IQCA1P1	pseudogene	chr7	150888067	150902582	-	16.3324	-2.38004	0.962958	-2.47159	0.0134513	NA	32.9667	21.8078	4.36941	6.1857
ENSG00000183305	MAGEA2B	protein_coding	chrX	151883082	151887096	+	12.9304	-2.35337	1.13062	-2.08149	0.037389	NA	9.09425	34.134	4.36941	4.1238
ENSG00000183535	COL18A1-AS1	antisense	chr21	46839631	46844985	-	163.86	-1.11248	0.403717	-2.75559	0.0058587	0.0709309	314.888	133.691	110.983	95.8783
ENSG00000184441	AP001062.7	antisense	chr21	45751117	45755734	+	86.9835	-1.02065	0.439108	-2.32437	0.0201056	NA	143.234	90.0758	62.0456	52.5784
ENSG00000184709	LRRC26	protein_coding	chr9	140063210	140064503	-	6.31328	-3.68861	1.74981	-2.10801	0.0350302	NA	10.231	13.2743	1.74776	0
ENSG00000185829	ARL17A	protein_coding	chr17	44594068	44657088	-	178.673	-1.28478	0.430617	-2.98358	0.002849	0.0543419	366.044	141.277	131.082	76.2903
ENSG00000185988	PLK5	protein_coding	chr19	1524073	1535455	+	90.1897	-1.11455	0.410924	-2.71231	0.0066817	NA	133.003	113.78	54.1806	59.7951
ENSG00000186765	FSCN2	protein_coding	chr17	79495422	79504156	+	68.558	-1.00748	0.48788	-2.06501	0.038922	NA	115.952	67.3198	44.5679	46.3927
ENSG00000187122	SLIT1	protein_coding	chr10	98757795	98945677	-	66.3242	-1.22389	0.503512	-2.43071	0.0150693	NA	120.499	65.4234	40.1985	39.1761
ENSG00000188305	C19orf35	protein_coding	chr19	2274631	2282181	-	125.006	-1.01722	0.387353	-2.62608	0.0086375	0.0848811	205.757	128.951	72.5321	92.7854
ENSG00000189377	CXCL17	protein_coding	chr19	42932440	42947200	-	502.917	-1.18871	0.318759	-3.72918	0.000192105	0.0257062	873.048	526.232	407.229	205.159
ENSG00000196421	LINC00176	lincRNA	chr20	62665697	62671315	+	162.893	-1.17395	0.405962	-2.89176	0.00383087	0.0606021	312.615	139.38	117.1	82.476
ENSG00000196656	AC004057.1	pseudogene	chr4	114135137	114138326	-	239.878	-1.04811	0.335136	-3.12741	0.00176356	0.045458	221.672	424.778	162.542	150.519
ENSG00000196674	Z98881.1	pseudogene	chr16	653555	653904	+	26.5748	-1.9921	0.76272	-2.61183	0.00900582	NA	50.0184	35.0821	13.9821	7.21665
ENSG00000197558	SSPO	processed_transcript	chr7	149473131	149531068	+	587.916	-1.05681	0.241254	-4.38047	1.18424e-05	0.00691191	946.939	641.908	401.985	360.832
ENSG00000197599	CCDC154	protein_coding	chr16	1484384	1494557	-	42.9778	-1.84934	0.607767	-3.04284	0.00234359	NA	80.7115	54.0455	22.7209	14.4333
ENSG00000198995	MIR340	miRNA	chr5	179442303	179442397	-	27.4656	-1.73627	0.719438	-2.41337	0.0158059	NA	40.9241	43.6156	13.9821	11.3404
ENSG00000199153	MIR30D	miRNA	chr8	135817119	135817188	-	3.03184	-5.11135	2.58496	-1.97734	0.0480036	NA	10.231	1.89633	0	0
ENSG00000199790	RNU6-836P	snRNA	chr4	41086624	41086730	+	3.26888	-5.22103	2.49984	-2.08855	0.0367484	NA	10.231	2.8445	0	0
ENSG00000199866	Y_RNA	misc_RNA	chr2	173422879	173422980	-	45.0089	-1.28674	0.569833	-2.25809	0.0239398	NA	54.5655	73.0088	23.5948	28.8666
ENSG00000200332	Y_RNA	misc_RNA	chr22	42044093	42044194	-	25.2524	-1.59294	0.768357	-2.07317	0.038156	NA	46.608	29.3931	15.7299	9.27854
ENSG00000200597	RNU1-87P	snRNA	chr6	37883349	37883518	+	33.9443	-1.52042	0.672141	-2.26206	0.0236937	NA	47.7448	53.0973	23.5948	11.3404
ENSG00000200795	RNU4-1	snRNA	chr12	120730900	120731040	-	341.273	-1.56094	0.346681	-4.50252	6.71516e-06	0.00534153	718.446	301.517	179.146	165.983
ENSG00000201564	RN7SKP50	misc_RNA	chr11	9702471	9702785	+	14.0445	-2.19945	1.05597	-2.08286	0.0372636	NA	21.5988	24.6523	7.86493	2.0619
ENSG00000201619	SNORA67	snoRNA	chr1	179170622	179170762	+	54.9956	-1.07896	0.537344	-2.00796	0.0446477	NA	94.3528	54.9936	31.4597	39.1761
ENSG00000201998	SNORA23	snoRNA	chr11	9450320	9450501	+	135.795	-1.12284	0.352168	-3.18836	0.00143081	0.0432922	210.305	162.136	88.262	82.476
ENSG00000202172	RNU6-1327P	snRNA	chr9	558826	558930	+	32.9301	-1.91018	0.697228	-2.73968	0.00614983	NA	56.8391	47.4083	19.2254	8.2476
ENSG00000202392	RN7SKP292	misc_RNA	chr4	6998739	6999055	+	24.3787	-1.88111	0.886541	-2.12185	0.0338505	NA	52.2919	24.6523	17.4776	3.09285
ENSG00000202417	Y_RNA	misc_RNA	chr5	132281034	132281146	+	44.5128	-1.1088	0.562533	-1.97109	0.0487138	NA	59.1126	62.5789	30.5858	25.7737
ENSG00000202470	Y_RNA	misc_RNA	chr12	95669546	95669648	+	14.665	-2.06912	0.984297	-2.10213	0.0355419	NA	22.7356	24.6523	6.11717	5.15475
ENSG00000202497	RNU6-898P	snRNA	chr16	69040955	69041058	-	3.6015	-5.36707	2.38685	-2.2486	0.024538	NA	6.82069	7.58533	0	0
ENSG00000202536	Y_RNA	misc_RNA	chr4	113676973	113677073	-	6.72892	-6.26816	2.00377	-3.12819	0.00175887	NA	13.6414	13.2743	0	0
ENSG00000202538	RNU4-2	snRNA	chr12	120729566	120729706	-	679.846	-1.45024	0.287989	-5.03574	4.76017e-07	0.00229767	1336.85	654.234	341.688	386.606
ENSG00000203325	RP11-277A4.4	antisense	chr1	32517892	32539075	-	109.219	-1.13166	0.394815	-2.8663	0.00415294	0.0626573	146.645	153.603	83.0187	53.6094
ENSG00000203471	AL359697.1	pseudogene	chr10	22183277	22183445	+	16.7633	-1.80048	0.917992	-1.96132	0.0498414	NA	22.7356	29.3931	8.73881	6.1857
ENSG00000203511	AL353662.1	pseudogene	chr9	34201271	34201513	-	92.6197	-1.40975	0.411296	-3.42757	0.000609013	NA	137.551	131.795	56.8023	44.3308
ENSG00000203562	AC004771.1	pseudogene	chr17	4890302	4890972	+	9.82625	-2.8099	1.29287	-2.17338	0.0297521	NA	18.1885	16.1188	0.873881	4.1238
ENSG00000203572	AC090519.3	pseudogene	chr15	44614380	44614557	-	14.4902	-2.53822	1.02535	-2.47546	0.0133063	NA	29.5563	19.9115	4.36941	4.1238
ENSG00000203589	RP5-886K2.1	pseudogene	chr1	24032291	24033424	-	210.273	-1.04512	0.299814	-3.48588	0.000490523	0.0316365	313.752	253.16	149.434	124.745
ENSG00000203647	AC106827.1	pseudogene	chr3	65994445	65994875	-	120.326	-1.11336	0.396848	-2.80549	0.00502398	0.0661231	197.8	131.795	90.8836	60.826
ENSG00000204195	AWAT1	protein_coding	chrX	69454505	69460477	+	51.3307	-1.19658	0.552883	-2.16426	0.0304442	NA	90.9425	52.1491	32.3336	29.8975
ENSG00000205047	FLJ00104	protein_coding	chr16	87731749	87739290	-	228.458	-1.0955	0.326856	-3.35165	0.000803328	0.0345415	367.18	256.005	178.272	112.373
ENSG00000205090	TMEM240	protein_coding	chr1	1470554	1475833	-	42.3221	-1.22188	0.601449	-2.03156	0.0421981	NA	75.0276	43.6156	27.9642	22.6809
ENSG00000205560	CPT1B	protein_coding	chr22	51007290	51017899	-	132.385	-1.18528	0.358822	-3.30326	0.000955693	0.0368431	206.894	161.188	88.262	73.1974
ENSG00000206082	LINC01002	pseudogene	chr19	200460	205074	-	74.0317	-1.24366	0.473076	-2.62889	0.00856642	NA	125.046	83.4386	51.559	36.0832
ENSG00000206755	SNORA30	snoRNA	chr16	30721858	30721986	+	27.1754	-1.85657	0.757567	-2.45071	0.0142576	NA	56.8391	28.445	13.1082	10.3095
ENSG00000206756	Y_RNA	misc_RNA	chr10	76311150	76311251	+	17.6904	-1.78822	0.90674	-1.97214	0.0485933	NA	34.1034	20.8596	9.61269	6.1857
ENSG00000206775	SNORD37	snoRNA	chr19	3982505	3982570	-	29.057	-1.55291	0.696221	-2.23049	0.0257153	NA	42.0609	44.5638	13.1082	16.4952
ENSG00000206885	SNORA75	snoRNA	chr2	232320511	232320647	-	55.7118	-1.61061	0.526406	-3.05963	0.00221614	NA	68.2069	99.5574	26.2164	28.8666
ENSG00000206914	Y_RNA	misc_RNA	chr12	123252646	123252747	+	29.3401	-1.61867	0.722631	-2.23996	0.0250932	NA	54.5655	34.134	18.3515	10.3095
ENSG00000206989	SNORD63	snoRNA	chr5	137896732	137896799	-	33.3404	-1.71162	0.65366	-2.61851	0.00883146	NA	50.0184	52.1491	15.7299	15.4642
ENSG00000207008	SNORA54	snoRNA	chr11	2985001	2985123	-	132.199	-1.01586	0.357457	-2.8419	0.00448453	0.0642967	201.21	152.655	82.1448	92.7854
ENSG00000207021	Y_RNA	misc_RNA	chr17	79540516	79540628	+	57.6698	-1.33019	0.533383	-2.49388	0.0126356	NA	104.584	60.6826	37.5769	27.8356
ENSG00000207031	SNORD59A	snoRNA	chr12	57038811	57038885	-	50.6174	-1.25331	0.53406	-2.34676	0.0189372	NA	64.7965	77.7496	27.9642	31.9594
ENSG00000207053	RNU6-937P	snRNA	chr20	34516492	34516597	-	7.08097	-4.82509	1.93054	-2.49935	0.0124422	NA	15.9149	11.378	0	1.03095
ENSG00000207189	Y_RNA	misc_RNA	chr12	123833546	123833647	-	18.3857	-1.83287	0.874704	-2.09542	0.0361339	NA	31.8299	25.6005	7.86493	8.2476
ENSG00000207248	RNU6-1005P	snRNA	chr16	21653375	21653481	+	47.2447	-1.21498	0.567253	-2.14187	0.0322041	NA	69.3437	62.5789	20.9731	36.0832
ENSG00000207393	RNU6-136P	snRNA	chr2	219453937	219454043	-	20.6147	-2.04469	0.838811	-2.43761	0.0147847	NA	28.4195	37.9266	7.86493	8.2476
ENSG00000207455	RNU6-331P	snRNA	chr22	30295576	30295682	-	35.8094	-1.35608	0.632829	-2.14289	0.032122	NA	54.5655	48.3565	16.6037	23.7118
ENSG00000207508	RNU6-1237P	snRNA	chr1	40643515	40643621	+	43.281	-1.53781	0.614979	-2.50059	0.0123987	NA	48.8816	79.6459	15.7299	28.8666
ENSG00000207554	MIR647	miRNA	chr20	62573984	62574079	-	36.0112	-1.64951	0.657414	-2.50909	0.0121042	NA	70.4804	38.8748	19.2254	15.4642
ENSG00000207726	MIR455	miRNA	chr9	116971714	116971809	+	4.35851	-5.63615	2.29118	-2.45993	0.0138965	NA	13.6414	3.79266	0	0
ENSG00000207785	MIR500A	miRNA	chrX	49773039	49773122	+	7.5258	-3.33283	1.57373	-2.11779	0.034193	NA	17.0517	10.4298	2.62164	0
ENSG00000207952	MIR624	miRNA	chr14	31483852	31483948	-	24.4146	-1.64175	0.757435	-2.16752	0.0301955	NA	34.1034	39.823	11.3605	12.3714
ENSG00000207983	MIR613	miRNA	chr12	12917583	12917677	+	9.60498	-2.83982	1.27827	-2.22161	0.0263094	NA	20.4621	13.2743	2.62164	2.0619
ENSG00000212186	RNU6-258P	snRNA	chr17	20029701	20029801	-	10.2946	-4.42405	1.52626	-2.89862	0.0037481	NA	14.7782	24.6523	1.74776	0
ENSG00000212332	RNU6-780P	snRNA	chr10	88248203	88248306	+	60.2814	-1.16265	0.528846	-2.19846	0.0279161	NA	103.447	63.5271	46.3157	27.8356
ENSG00000212432	SNORA75	snoRNA	chr12	9597654	9597801	+	119.798	-1.11811	0.411906	-2.71447	0.00663816	0.0749568	213.715	114.728	84.7665	65.9808
ENSG00000213036	RP11-365D23.4	pseudogene	chr1	214656156	214656730	-	31.191	-1.49598	0.728329	-2.05399	0.0399763	NA	64.7965	27.4968	20.0993	12.3714
ENSG00000213137	ARF1P2	pseudogene	chr12	121282913	121283450	-	84.7912	-1.83294	0.453482	-4.04193	5.30127e-05	NA	140.961	124.21	47.1896	26.8047
ENSG00000213140	ELK2AP	pseudogene	chr14	106138645	106139651	-	3.12869	-5.17103	2.60243	-1.987	0.0469226	NA	1.13678	11.378	0	0
ENSG00000213152	RPL7AP60	pseudogene	chr12	112739674	112740467	-	57.2693	-1.05164	0.508032	-2.07003	0.0384497	NA	85.2586	69.2161	32.3336	42.2689
ENSG00000213176	RPL13P6	pseudogene	chr14	103507806	103508431	+	111.26	-1.43409	0.407533	-3.51895	0.000433261	0.0302759	188.706	136.536	73.406	46.3927
ENSG00000213180	RPL36AP48	pseudogene	chr17	65220844	65221157	+	59.2983	-1.1837	0.493876	-2.39676	0.0165409	NA	78.4379	86.2831	38.4508	34.0213
ENSG00000213304	CTC-398G3.1	pseudogene	chr19	11632783	11633313	+	48.3231	-1.17998	0.581613	-2.0288	0.0424786	NA	78.4379	55.9418	39.3246	19.588
ENSG00000213484	EIF4A1P8	pseudogene	chr10	93896632	93898127	+	68.8855	-1.03559	0.468937	-2.20837	0.0272185	NA	105.721	79.6459	48.9373	41.238
ENSG00000213587	RP11-646D13.1	pseudogene	chr3	50756913	50757382	-	55.2163	-1.3528	0.551079	-2.45482	0.0140954	NA	95.4896	63.5271	40.1985	21.6499
ENSG00000213676	ATF6B	protein_coding	chr6	32065953	32096030	-	21.4413	-2.73459	1.17129	-2.33469	0.0195597	NA	72.754	1.89633	6.99105	4.1238
ENSG00000213970	RP11-264F23.1	pseudogene	chr12	4433538	4433977	-	39.0645	-1.19584	0.602472	-1.9849	0.047156	NA	61.3862	47.4083	22.7209	24.7428
ENSG00000213994	RP11-414H17.5	antisense	chr10	6239575	6244656	-	42.0804	-1.35521	0.662418	-2.04585	0.0407715	NA	62.523	58.7863	36.703	10.3095
ENSG00000214124	SNRPEP9	pseudogene	chrX	24531567	24531804	+	38.032	-1.5618	0.772755	-2.02108	0.0432718	NA	52.2919	61.6308	34.0814	4.1238
ENSG00000214188	ST7-OT4	protein_coding	chr7	116593953	116738860	+	158.357	-1.02023	0.331377	-3.07875	0.00207869	0.0482354	227.356	197.218	117.1	91.7545
ENSG00000214456	PLIN5	protein_coding	chr19	4522543	4535236	-	81.5342	-1.18039	0.496491	-2.37745	0.0174326	NA	154.602	72.0606	60.2978	39.1761
ENSG00000215284	RP11-198M15.1	pseudogene	chrX	46584599	46585253	-	55.2207	-1.11365	0.523851	-2.12589	0.0335126	NA	77.3011	73.9569	42.8202	26.8047
ENSG00000215458	AP001053.11	antisense	chr21	45225639	45232448	-	271.115	-1.02409	0.360978	-2.837	0.00455401	0.0643538	488.816	238.938	223.714	132.992
ENSG00000215833	QRSL1P1	pseudogene	chr1	168418910	168420449	-	88.3703	-1.14746	0.45375	-2.52884	0.011444	NA	150.055	93.8684	67.2888	42.2689
ENSG00000216636	RPL7P25	pseudogene	chr6	34584315	34585035	+	63.6763	-1.04665	0.50667	-2.06575	0.0388525	NA	104.584	67.3198	49.8112	32.9904
ENSG00000216802	RP11-390P2.2	pseudogene	chr6	138971363	138972110	-	76.3011	-1.07399	0.454408	-2.3635	0.0181032	NA	117.088	90.0758	56.8023	41.238
ENSG00000217783	LDHAL6FP	pseudogene	chr6	157720077	157721158	-	63.2366	-1.74282	0.608461	-2.8643	0.00417929	NA	152.329	42.6675	33.2075	24.7428
ENSG00000219608	HIGD1AP16	pseudogene	chr20	34466398	34466655	+	34.0453	-1.82598	0.658731	-2.77197	0.00557186	NA	57.9758	48.3565	17.4776	12.3714
ENSG00000220643	RP3-391O22.1	pseudogene	chr6	34654379	34654883	+	23.0203	-1.66451	0.788412	-2.11121	0.0347539	NA	38.6506	31.2895	8.73881	13.4023
ENSG00000221027	AC068020.1	miRNA	chr8	7996350	7996453	-	24.6907	-1.98149	0.790921	-2.5053	0.0122348	NA	52.2919	26.5486	9.61269	10.3095
ENSG00000221333	MIR548K	miRNA	chr11	70130061	70130176	+	26.5953	-1.86102	0.77105	-2.41362	0.0157951	NA	40.9241	42.6675	16.6037	6.1857
ENSG00000221521	AL158151.2	miRNA	chr9	131869329	131869430	-	6.89448	-3.09281	1.53542	-2.01431	0.0439768	NA	11.3678	13.2743	0.873881	2.0619
ENSG00000221737	MIR548I1	miRNA	chr3	125509247	125509395	-	26.2171	-2.34621	0.763932	-3.07123	0.00213177	NA	47.7448	39.823	6.99105	10.3095
ENSG00000222287	RNU6-1043P	snRNA	chr16	30712658	30712756	-	43.1756	-1.86417	0.611627	-3.04789	0.00230452	NA	80.7115	54.9936	23.5948	13.4023
ENSG00000222345	SNORD19	snoRNA	chr3	52725394	52725469	+	180.145	-1.07854	0.341382	-3.15933	0.00158131	0.0444672	287.606	201.959	137.199	93.8164
ENSG00000222351	Y_RNA	misc_RNA	chr9	125708267	125708373	-	32.8099	-1.38105	0.6636	-2.08114	0.0374209	NA	52.2919	42.6675	21.847	14.4333
ENSG00000222414	RNU2-59P	snRNA	chr10	103124602	103124792	-	193.55	-1.1484	0.376337	-3.05151	0.00227692	0.0497238	361.496	172.566	138.073	102.064
ENSG00000222937	SNORD63	snoRNA	chr5	137894659	137894728	-	48.2459	-1.17879	0.551882	-2.13595	0.0326833	NA	76.1643	57.8381	33.2075	25.7737
ENSG00000222960	RNU6-272P	snRNA	chr5	53207850	53207953	-	19.2752	-2.05459	0.871639	-2.35716	0.0184152	NA	26.146	36.0303	8.73881	6.1857
ENSG00000223255	RN7SKP274	misc_RNA	chr17	34216562	34216808	+	4.73828	-5.76021	2.202	-2.6159	0.00889925	NA	11.3678	7.58533	0	0
ENSG00000223409	RPL17P17	pseudogene	chr3	65829565	65830121	+	65.8071	-1.11594	0.513738	-2.1722	0.0298409	NA	115.952	64.4753	49.8112	32.9904
ENSG00000223492	RP11-15M15.1	antisense	chr20	51785182	51796089	-	28.7246	-1.57859	0.723436	-2.18207	0.0291043	NA	51.1552	35.0821	18.3515	10.3095
ENSG00000223553	SMPD4P1	pseudogene	chr22	20956882	21011201	-	11.5231	-4.58506	1.51238	-3.03168	0.00243195	NA	32.9667	11.378	1.74776	0
ENSG00000223599	RP11-216N14.7	pseudogene	chr1	153824582	153825890	-	366.254	-1.40323	0.341302	-4.11141	3.93249e-05	0.0124516	686.616	377.37	263.912	137.116
ENSG00000223650	UHRF2P1	pseudogene	chrX	73325407	73327793	+	134.114	-1.01743	0.418246	-2.4326	0.0149907	0.109341	246.682	112.832	99.6224	77.3212
ENSG00000223707	RP1-93L7.3	pseudogene	chrX	85104415	85105144	-	3.41162	-5.28664	2.43075	-2.1749	0.0296379	NA	7.95747	5.68899	0	0
ENSG00000224067	RP11-430K21.2	pseudogene	chr9	114565260	114565715	+	44.8659	-1.66253	0.622731	-2.66974	0.00759106	NA	69.3437	67.3198	31.4597	11.3404
ENSG00000224093	RP5-1033H22.2	antisense	chr1	94057756	94071130	+	110.552	-1.1967	0.391183	-3.05918	0.00221941	0.0492288	160.286	147.914	80.3971	53.6094
ENSG00000224121	ATG12P2	pseudogene	chr2	223769358	223769773	-	107.543	-1.03156	0.379826	-2.71587	0.00661025	NA	135.277	153.603	74.2799	67.0117
ENSG00000224255	PDCL3P6	pseudogene	chr1	52645520	52646225	+	59.1589	-1.11501	0.547674	-2.0359	0.0417601	NA	97.7632	64.4753	50.6851	23.7118
ENSG00000224324	THAP5P1	pseudogene	chr7	158415880	158416141	-	77.6792	-1.03066	0.454073	-2.26981	0.0232193	NA	121.636	87.2313	58.55	43.2999
ENSG00000224361	AC011239.1	protein_coding	chr2	23729913	23747214	-	50.3559	-1.63757	0.613473	-2.66934	0.00760001	NA	103.447	49.3046	33.2075	15.4642
ENSG00000224388	BACE2-IT1	antisense	chr21	42552024	42552553	+	51.2919	-1.09141	0.535722	-2.03727	0.0416233	NA	81.8482	57.8381	31.4597	34.0213
ENSG00000224598	RPS5P2	pseudogene	chr21	35507732	35508371	-	66.7619	-1.03282	0.470007	-2.19745	0.0279886	NA	98.9	80.5941	46.3157	41.238
ENSG00000224713	AC025165.8	antisense	chr12	58005901	58013421	-	84.062	-1.16946	0.459011	-2.54779	0.0108406	NA	142.098	91.0239	62.9194	40.207
ENSG00000224802	TUBB4BP2	pseudogene	chr9	34109169	34109966	-	51.8322	-1.06945	0.544323	-1.96474	0.0494446	NA	76.1643	64.4753	41.9463	24.7428
ENSG00000224885	TSSC1-IT1	sense_intronic	chr2	3302112	3305236	-	31.8079	-1.85374	0.695305	-2.66608	0.00767414	NA	63.6597	36.0303	13.1082	14.4333
ENSG00000224888	RP5-1142A6.2	antisense	chr16	88797588	88807826	+	105.686	-1.80458	0.463199	-3.89591	9.78295e-05	NA	226.219	102.402	38.4508	55.6713
ENSG00000224973	LARGE-AS1	processed_transcript	chr22	34121000	34146830	+	243.46	-1.23735	0.309717	-3.99512	6.46622e-05	0.0162427	404.694	279.709	167.785	121.652
ENSG00000224975	INE1	sense_intronic	chrX	47064320	47065264	+	200.454	-1.11686	0.312213	-3.57724	0.000347248	0.0285627	320.572	228.508	131.082	121.652
ENSG00000225026	AC091492.2	pseudogene	chr3	12369502	12369773	+	38.635	-1.8966	0.630019	-3.01039	0.00260912	NA	64.7965	56.8899	12.2343	20.619
ENSG00000225043	RPL18AP2	pseudogene	chr21	47840467	47840948	-	65.7959	-1.29153	0.508701	-2.53888	0.0111209	NA	121.636	65.4234	41.0724	35.0523
ENSG00000225140	RP11-809C18.3	antisense	chr10	674578	677195	+	152.675	-1.22709	0.428792	-2.86173	0.00421338	0.0629923	296.7	131.795	116.226	65.9808
ENSG00000225558	UBE2D3P2	pseudogene	chr3	37176149	37176593	+	61.2956	-1.5407	0.519361	-2.96654	0.00301172	NA	112.541	70.1643	36.703	25.7737
ENSG00000225721	RP11-269F19.2	antisense	chr1	45224709	45241482	-	53.5656	-1.20712	0.552075	-2.18652	0.0287774	NA	96.6264	53.0973	36.703	27.8356
ENSG00000225778	PROSER2-AS1	antisense	chr10	11891612	11936699	-	51.2932	-1.61303	0.568659	-2.83655	0.00456037	NA	98.9	55.9418	29.712	20.619
ENSG00000225794	AC073321.4	lincRNA	chr2	217469494	217475925	+	31.26	-1.396	0.682587	-2.04516	0.0408388	NA	54.5655	36.0303	14.856	19.588
ENSG00000225900	HSPE1P13	pseudogene	chr2	39325290	39325586	-	95.2197	-1.04257	0.407996	-2.55535	0.0106081	NA	135.277	121.365	71.6582	52.5784
ENSG00000226144	RPS27AP3	pseudogene	chr20	35677657	35678110	+	55.9788	-1.26013	0.54663	-2.30526	0.0211518	NA	96.6264	61.6308	41.9463	23.7118
ENSG00000226291	AC091729.8	antisense	chr7	1120499	1121814	+	24.3945	-1.88936	0.834085	-2.26518	0.0235014	NA	57.9758	18.9633	11.3605	9.27854
ENSG00000226345	AC083822.2	pseudogene	chr3	196150193	196150393	+	52.8143	-1.2532	0.584776	-2.14305	0.0321092	NA	87.5322	61.6308	44.5679	17.5261
ENSG00000226390	RP11-358D14.2	antisense	chr20	62079404	62080682	+	87.5084	-1.09855	0.501432	-2.19083	0.0284641	NA	171.654	67.3198	64.6672	46.3927
ENSG00000226450	CYP2D8P	pseudogene	chr22	42545877	42551007	-	61.5618	-1.05602	0.537414	-1.965	0.0494148	NA	89.8057	76.8014	55.9284	23.7118
ENSG00000226457	RP11-430L17.1	pseudogene	chr1	16695645	16696025	-	60.2767	-1.08424	0.493176	-2.19849	0.0279145	NA	90.9425	73.0088	41.0724	36.0832
ENSG00000226533	BTBD9-AS1	antisense	chr6	38449468	38450307	+	27.5945	-1.87578	0.738338	-2.54055	0.0110678	NA	54.5655	32.2376	12.2343	11.3404
ENSG00000226545	RP4-633I8.3	pseudogene	chr1	8858534	8859565	+	51.6414	-1.29791	0.575222	-2.25636	0.0240483	NA	69.3437	77.7496	41.9463	17.5261
ENSG00000226673	LINC01108	lincRNA	chr6	14280358	14285376	-	115.683	-1.38435	0.449713	-3.07828	0.00208196	0.0482354	225.083	109.987	81.2709	46.3927
ENSG00000226961	AC018463.5	pseudogene	chr2	11491753	11492250	+	9.70632	-3.72586	1.43837	-2.59033	0.00958841	NA	18.1885	18.0152	2.62164	0
ENSG00000227187	RP11-6C10.1	pseudogene	chr2	175898506	175898920	-	3.69581	-5.40142	2.37264	-2.27655	0.0228133	NA	9.09425	5.68899	0	0
ENSG00000227200	RP11-121A14.3	sense_intronic	chr9	127025155	127028088	+	59.3442	-1.06522	0.529242	-2.01272	0.0441436	NA	89.8057	71.1124	50.6851	25.7737
ENSG00000227413	RP5-1042K10.12	pseudogene	chr22	40829140	40829645	+	76.9689	-1.08199	0.470226	-2.301	0.0213918	NA	125.046	84.3868	60.2978	38.1451
ENSG00000227433	AC069213.4	pseudogene	chr3	195070393	195070759	+	18.1657	-1.84036	0.8845	-2.08068	0.0374631	NA	28.4195	28.445	9.61269	6.1857
ENSG00000227474	RP11-295P9.2	pseudogene	chr10	13633460	13634323	-	23.502	-1.66383	0.776506	-2.14272	0.0321358	NA	30.6931	40.7711	12.2343	10.3095
ENSG00000227730	MTND6P5	pseudogene	chr9	5091093	5091604	+	5.59214	-6.00326	2.10406	-2.85318	0.0043284	NA	9.09425	13.2743	0	0
ENSG00000227929	SRGAP3-AS3	antisense	chr3	9258579	9259771	+	50.671	-1.0643	0.528976	-2.01201	0.0442192	NA	65.9333	71.1124	30.5858	35.0523
ENSG00000227950	RP11-312B8.2	pseudogene	chr1	6894393	6894678	-	75.3624	-1.50464	0.487189	-3.08841	0.00201234	NA	143.234	79.6459	33.2075	45.3618
ENSG00000228000	RPL7AP65	pseudogene	chr17	18215218	18215965	+	135.824	-1.14436	0.383026	-2.98767	0.00281116	0.0543059	225.083	148.862	67.2888	102.064
ENSG00000228054	RANP5	pseudogene	chr1	109589450	109590104	+	6.1535	-3.50655	1.77494	-1.97559	0.048201	NA	15.9149	6.63716	0	2.0619
ENSG00000228423	RP4-633I8.4	lincRNA	chr1	8865919	8867110	-	68.3019	-1.32745	0.546025	-2.43111	0.0150525	NA	117.088	78.6978	56.8023	20.619
ENSG00000228499	TMSB10P1	pseudogene	chr2	236791006	236791137	-	5.77949	-6.04253	2.14568	-2.81614	0.00486051	NA	19.3253	3.79266	0	0
ENSG00000228544	CCDC183-AS1	antisense	chr9	139698379	139703300	-	159.128	-1.29612	0.351068	-3.69193	0.00022256	0.0261371	276.238	176.359	95.253	88.6616
ENSG00000228546	CTA-313A17.3	pseudogene	chr7	101977727	101979559	+	15.1546	-3.03705	1.06383	-2.85483	0.00430599	NA	17.0517	36.9785	3.49552	3.09285
ENSG00000228697	RP5-968D22.1	lincRNA	chr1	168370067	168391894	-	136.097	-1.1105	0.361323	-3.07342	0.00211624	0.0486305	210.305	162.136	98.7486	73.1974
ENSG00000228723	SRGAP3-AS2	antisense	chr3	9234177	9236137	+	95.7809	-1.09632	0.401131	-2.73308	0.00627448	NA	134.14	127.054	67.2888	54.6403
ENSG00000229014	RPL30P13	pseudogene	chr12	40462045	40462392	-	36.8168	-1.23406	0.621141	-1.98677	0.0469478	NA	56.8391	46.4601	19.2254	24.7428
ENSG00000229044	RP11-266K22.2	antisense	chr1	31805914	31819646	-	31.1078	-1.65776	0.680949	-2.43448	0.014913	NA	50.0184	44.5638	17.4776	12.3714
ENSG00000229173	AC108059.4	pseudogene	chr2	128897366	128898090	-	32.9909	-1.41594	0.686724	-2.06187	0.0392199	NA	64.7965	31.2895	18.3515	17.5261
ENSG00000229206	RP11-397O4.1	sense_intronic	chr10	11072297	11072831	+	41.8118	-1.27792	0.588844	-2.17023	0.0299897	NA	55.7023	62.5789	20.0993	28.8666
ENSG00000229235	RP11-8L18.3	pseudogene	chr10	34952787	34953029	-	57.7899	-1.33919	0.593405	-2.25679	0.0240209	NA	86.3954	79.6459	50.6851	14.4333
ENSG00000229323	RP11-175B12.2	lincRNA	chr13	51095069	51101585	-	63.1329	-1.03301	0.497459	-2.07657	0.0378414	NA	103.447	66.3716	44.5679	38.1451
ENSG00000229339	RP11-193I22.2	pseudogene	chr3	42092673	42093186	-	70.0649	-1.64474	0.471111	-3.49119	0.000480868	NA	120.499	91.9721	35.8291	31.9594
ENSG00000229453	SPINK8	protein_coding	chr3	48348336	48369831	-	49.4789	-1.492	0.60792	-2.45428	0.0141168	NA	98.9	47.4083	34.0814	17.5261
ENSG00000229463	LYST-AS1	antisense	chr1	236002783	236003482	+	70.252	-1.0159	0.46469	-2.18619	0.028802	NA	105.721	82.4904	51.559	41.238
ENSG00000229492	AC004019.10	pseudogene	chr22	17897744	17898875	+	193.205	-1.21973	0.346917	-3.51591	0.000438256	0.0302759	313.752	227.56	145.938	85.5688
ENSG00000229622	MTND5P2	pseudogene	chr13	96344792	96346226	+	84.5125	-1.39765	0.428682	-3.26033	0.00111282	NA	111.405	133.691	50.6851	42.2689
ENSG00000229629	RP11-302K17.4	pseudogene	chr10	103849725	103849819	+	3.60023	-5.35895	2.46293	-2.17584	0.0295672	NA	12.5046	1.89633	0	0
ENSG00000229674	AL121578.7	pseudogene	chrX	37853597	37854043	+	12.2258	-2.27543	1.10135	-2.06603	0.0388258	NA	15.9149	24.6523	5.24329	3.09285
ENSG00000229719	MIR194-2	lincRNA	chr11	64658827	64660921	-	13.3509	-2.39438	1.13114	-2.11679	0.034278	NA	36.377	8.53349	4.36941	4.1238
ENSG00000229794	RP11-522L3.11	pseudogene	chrX	102061669	102062752	+	151.048	-1.39563	0.437118	-3.1928	0.001409	0.0431994	310.341	128.002	103.992	61.857
ENSG00000229839	AC018462.2	antisense	chr2	62296582	62374016	-	67.6697	-1.44263	0.508659	-2.83614	0.00456622	NA	130.73	67.3198	37.5769	35.0523
ENSG00000229853	RP5-1049G16.4	pseudogene	chr20	46259010	46260182	-	45.8405	-1.31619	0.567796	-2.31806	0.020446	NA	75.0276	55.9418	29.712	22.6809
ENSG00000229917	RPL7P46	pseudogene	chr16	11120881	11121620	+	55.0158	-1.31387	0.543724	-2.41643	0.0156737	NA	101.174	55.9418	34.0814	28.8666
ENSG00000229953	RP11-284F21.7	antisense	chr1	156616299	156631216	-	5.16521	-5.88685	2.14517	-2.74424	0.0060652	NA	10.231	10.4298	0	0
ENSG00000229990	RP11-574K11.8	antisense	chr10	75601591	75606324	+	48.8576	-1.22334	0.538401	-2.27217	0.0230765	NA	70.4804	66.3716	29.712	28.8666
ENSG00000229999	RP5-1042K10.10	antisense	chr22	40768668	40784294	-	167.587	-1.13915	0.365561	-3.11616	0.0018322	0.046267	295.563	165.929	117.1	91.7545
ENSG00000230071	RPL4P6	pseudogene	chr22	40982704	40984007	-	251.707	-1.09455	0.301277	-3.63305	0.000280092	0.027097	364.907	321.428	195.749	124.745
ENSG00000230154	AC018463.4	pseudogene	chr2	11448151	11449067	+	117.668	-1.15763	0.378157	-3.06125	0.00220419	0.0492288	139.824	184.892	65.5411	80.4141
ENSG00000230176	RP4-779E11.3	antisense	chr20	4173712	4176590	+	5.05106	-4.36207	2.11349	-2.06392	0.0390257	NA	13.6414	5.68899	0.873881	0
ENSG00000230201	ATP6V0CP1	pseudogene	chr17	4760052	4760669	-	65.4257	-1.63439	0.513761	-3.18123	0.00146652	NA	103.447	94.8166	42.8202	20.619
ENSG00000230558	CEACAMP2	pseudogene	chr19	43064585	43065902	-	40.2637	-1.37897	0.612812	-2.25023	0.0244342	NA	72.754	43.6156	20.9731	23.7118
ENSG00000230593	AC090804.1	pseudogene	chr11	3913623	3914120	-	61.6785	-1.17661	0.494512	-2.37934	0.0173439	NA	100.037	71.1124	38.4508	37.1142
ENSG00000231096	AC015726.1	pseudogene	chr17	19743439	19743828	+	15.2598	-2.30205	0.982037	-2.34415	0.0190703	NA	26.146	24.6523	6.11717	4.1238
ENSG00000231102	RP11-298J23.5	antisense	chr6	41688134	41701770	+	37.1688	-1.46593	0.658686	-2.22554	0.0260449	NA	53.4287	55.9418	27.9642	11.3404
ENSG00000231105	RP5-1071N3.1	antisense	chr1	21619783	21626267	+	98.6562	-1.12105	0.465846	-2.40647	0.0161074	NA	163.696	107.143	85.6403	38.1451
ENSG00000231148	HMGB1P7	pseudogene	chr10	32202071	32202682	+	57.9351	-1.10953	0.535885	-2.07046	0.0384088	NA	96.6264	61.6308	27.0903	46.3927
ENSG00000231181	RP13-15M17.1	pseudogene	chr1	9636485	9637043	+	21.5496	-2.0357	0.827087	-2.46129	0.0138439	NA	40.9241	28.445	9.61269	7.21665
ENSG00000231195	IFNA11P	pseudogene	chr9	21398613	21399138	-	3.12742	-5.16194	2.49864	-2.0659	0.038838	NA	6.82069	5.68899	0	0
ENSG00000231208	RP4-583P15.11	antisense	chr20	62439429	62447874	+	14.7729	-2.44329	1.03835	-2.35305	0.01862	NA	27.2827	22.756	6.99105	2.0619
ENSG00000231443	AC024937.6	pseudogene	chr3	195664114	195665610	+	33.0914	-1.64961	0.66151	-2.4937	0.0126418	NA	56.8391	43.6156	17.4776	14.4333
ENSG00000231490	RPL7L1P2	pseudogene	chr7	51327126	51327864	-	44.1032	-1.5092	0.628566	-2.40102	0.0163493	NA	90.9425	39.823	27.0903	18.5571
ENSG00000231707	PABPC1P1	pseudogene	chr4	39975064	39975958	+	102.629	-1.02018	0.428213	-2.38242	0.017199	NA	162.56	112.832	85.6403	49.4856
ENSG00000231799	RP13-93L13.2	pseudogene	chr9	92064473	92065669	+	58.3124	-1.15196	0.543034	-2.12133	0.0338939	NA	107.994	53.0973	40.1985	31.9594
ENSG00000231845	HMGB3P14	pseudogene	chr3	133889331	133889929	+	96.8805	-1.00485	0.409285	-2.45514	0.0140828	NA	137.551	121.365	76.0277	52.5784
ENSG00000231881	RP5-1120P11.3	lincRNA	chr6	44041650	44045689	+	75.502	-1.00624	0.491081	-2.04902	0.04046	NA	136.414	65.4234	50.6851	49.4856
ENSG00000231965	AF131215.1	pseudogene	chr8	11032560	11033079	+	92.8526	-1.04331	0.478193	-2.18178	0.0291256	NA	150.055	100.506	84.7665	36.0832
ENSG00000231978	RP11-132G19.3	pseudogene	chr1	22094762	22095068	+	50.7368	-1.6158	0.562504	-2.87251	0.00407227	NA	93.2161	59.7344	20.0993	29.8975
ENSG00000231993	RP1-85F18.5	antisense	chr22	41570595	41593460	-	62.7466	-1.167	0.494543	-2.35976	0.0182868	NA	73.8908	99.5574	33.2075	44.3308
ENSG00000232081	LARGE-IT1	sense_intronic	chr22	34119818	34120898	-	34.4073	-1.40143	0.685608	-2.04406	0.0409474	NA	60.2494	39.823	26.2164	11.3404
ENSG00000232228	RP11-77O7.1	pseudogene	chr2	69821873	69822190	-	29.2606	-1.67104	0.794153	-2.10418	0.0353626	NA	69.3437	19.9115	17.4776	10.3095
ENSG00000232458	AC005029.1	lincRNA	chr7	41004266	41019537	-	30.3325	-1.59228	0.687042	-2.31759	0.0204715	NA	52.2919	38.8748	15.7299	14.4333
ENSG00000232600	AC084125.4	antisense	chr8	145660602	145665354	+	62.0271	-1.07528	0.513468	-2.09415	0.0362463	NA	106.857	61.6308	44.5679	35.0523
ENSG00000232684	ATP11A-AS1	antisense	chr13	113399763	113409007	-	86.731	-1.42195	0.48379	-2.93919	0.00329068	NA	170.517	82.4904	56.8023	37.1142
ENSG00000232750	RP11-177A2.5	pseudogene	chr1	179004444	179004787	-	62.4433	-1.32403	0.51038	-2.59421	0.00948097	NA	103.447	74.9051	27.0903	44.3308
ENSG00000232928	DDX3YP1	pseudogene	chrX	73340847	73351758	+	119.529	-1.12553	0.430337	-2.61547	0.00891046	0.0860283	223.946	104.298	83.8926	65.9808
ENSG00000232978	RP11-146N23.4	antisense	chr9	19291335	19292574	-	57.4866	-1.23507	0.537093	-2.29954	0.0214745	NA	64.7965	96.7129	43.6941	24.7428
ENSG00000233013	FAM157B	lincRNA	chr9	141106637	141143444	+	159.287	-1.68485	0.441753	-3.81401	0.000136732	0.0229302	354.676	131.795	90.8836	59.7951
ENSG00000233044	RP1-137K2.2	antisense	chr6	157428861	157440840	-	22.1848	-1.61811	0.790984	-2.04569	0.0407867	NA	31.8299	35.0821	10.4866	11.3404
ENSG00000233163	RP11-259F16.3	pseudogene	chr10	70921286	70921662	-	45.815	-1.19521	0.594094	-2.01182	0.0442393	NA	82.985	44.5638	22.7209	32.9904
ENSG00000233186	RP11-307I14.3	pseudogene	chr9	4803788	4804972	-	58.7454	-1.13817	0.527766	-2.15659	0.0310378	NA	95.4896	66.3716	46.3157	26.8047
ENSG00000233216	RP11-414C16.1	pseudogene	chr1	58694354	58694675	-	6.68177	-6.25883	2.00768	-3.11743	0.00182432	NA	12.5046	14.2225	0	0
ENSG00000233360	Z83844.1	antisense	chr22	38037839	38054384	-	53.7891	-1.19918	0.56301	-2.12994	0.0331762	NA	70.4804	79.6459	45.4418	19.588
ENSG00000233540	DNM3-IT1	sense_intronic	chr1	171833327	171833827	+	45.1973	-1.47258	0.590024	-2.4958	0.0125674	NA	51.1552	81.5423	19.2254	28.8666
ENSG00000233597	RP11-343B5.1	pseudogene	chr3	141762465	141763040	-	89.3891	-1.14379	0.428149	-2.67147	0.00755187	NA	146.645	99.5574	51.559	59.7951
ENSG00000233611	AC079135.1	antisense	chr2	237076090	237203570	+	21.4905	-1.94902	0.859754	-2.26695	0.023393	NA	46.608	21.8078	11.3605	6.1857
ENSG00000233668	RP11-571F15.3	pseudogene	chr9	34223982	34224626	-	84.3447	-1.07193	0.425113	-2.52152	0.0116849	NA	115.952	112.832	61.1717	47.4237
ENSG00000233903	Z83851.4	lincRNA	chr22	42672361	42673058	+	56.775	-1.13364	0.572935	-1.97864	0.0478561	NA	102.31	54.0455	48.0635	22.6809
ENSG00000233993	RP11-379J5.5	antisense	chr20	18655039	18679353	-	95.0083	-1.23908	0.424311	-2.92021	0.00349793	NA	156.876	109.987	47.1896	65.9808
ENSG00000233998	SETP5	pseudogene	chr9	140535438	140535999	-	91.3737	-1.52414	0.481182	-3.16749	0.0015376	NA	185.295	86.2831	56.8023	37.1142
ENSG00000234146	RP11-109M17.1	pseudogene	chr9	11011748	11013096	+	27.1767	-1.4765	0.749289	-1.97054	0.0487765	NA	53.4287	26.5486	12.2343	16.4952
ENSG00000234393	RP11-211N11.5	antisense	chr10	115470440	115479091	-	30.4973	-1.58844	0.712446	-2.22956	0.0257765	NA	50.0184	41.7193	20.9731	9.27854
ENSG00000234409	AC006547.14	protein_coding	chr22	20135950	20138399	-	100.279	-1.09413	0.468651	-2.33463	0.0195628	NA	169.38	104.298	88.262	39.1761
ENSG00000234593	RP4-704D23.1	lincRNA	chr1	14675450	14677518	-	3.98128	-5.51548	2.33509	-2.362	0.0181767	NA	4.54712	11.378	0	0
ENSG00000234624	AC016894.1	pseudogene	chr2	61644022	61644332	-	40.9962	-1.72405	0.648779	-2.65737	0.00787529	NA	71.6172	54.0455	10.4866	27.8356
ENSG00000234630	LL22NC03-2H8.4	lincRNA	chr22	22648098	22649159	+	190.672	-1.11256	0.321252	-3.46322	0.000533758	0.0327566	288.742	233.249	140.695	100.002
ENSG00000234737	KRT18P15	pseudogene	chr3	32300432	32301722	+	142.915	-1.29586	0.358251	-3.61717	0.000297842	0.0275129	238.724	167.825	90.8836	74.2284
ENSG00000234788	HSPA8P3	pseudogene	chr10	27003551	27004761	+	90.3698	-1.57952	0.423884	-3.7263	0.00019431	NA	130.73	140.329	53.3067	37.1142
ENSG00000234818	AC092687.5	antisense	chr2	10729292	10744956	+	36.8092	-1.79199	0.62756	-2.8555	0.00429696	NA	60.2494	54.0455	17.4776	15.4642
ENSG00000234880	LINC00163	lincRNA	chr21	46409779	46414001	-	62.2164	-1.28027	0.594316	-2.15418	0.0312257	NA	133.003	43.6156	45.4418	26.8047
ENSG00000235018	RP11-11M20.2	pseudogene	chr20	60612485	60613012	-	68.9951	-1.92462	0.615561	-3.12662	0.00176829	NA	159.149	59.7344	43.6941	13.4023
ENSG00000235082	SUMO1P3	pseudogene	chr1	160287193	160287496	+	220.51	-1.11875	0.30856	-3.62571	0.000288167	0.0275065	361.496	242.73	140.695	137.116
ENSG00000235141	COX6CP17	pseudogene	chr10	7337068	7337252	-	43.0964	-1.51427	0.627804	-2.41201	0.015865	NA	85.2586	42.6675	27.9642	16.4952
ENSG00000235204	RP11-121A14.2	antisense	chr9	127021529	127023435	-	64.0184	-1.07095	0.500533	-2.13961	0.0323861	NA	109.131	64.4753	40.1985	42.2689
ENSG00000235267	AC074117.13	pseudogene	chr2	27678023	27678729	+	7.05171	-3.23075	1.61698	-1.99802	0.0457144	NA	17.0517	8.53349	2.62164	0
ENSG00000235449	RP11-480I12.2	pseudogene	chr1	202736357	202736546	-	84.7285	-1.08262	0.435498	-2.48595	0.0129208	NA	131.867	98.6092	62.0456	46.3927
ENSG00000235529	AGAP1-IT1	sense_intronic	chr2	236414395	236416210	+	183.739	-1.16553	0.363669	-3.20491	0.00135104	0.0427119	329.667	179.203	130.208	95.8783
ENSG00000235602	POU5F1P3	pseudogene	chr12	8286368	8287447	-	89.407	-1.01594	0.443038	-2.29313	0.0218405	NA	151.192	88.1794	53.3067	64.9498
ENSG00000235816	PRELID1P3	pseudogene	chr10	65187057	65187713	+	87.0867	-1.02074	0.44709	-2.28306	0.0224266	NA	128.456	105.246	73.406	41.238
ENSG00000235834	RP1-60N8.1	sense_intronic	chrX	17546558	17605281	+	61.8524	-1.30652	0.489792	-2.66749	0.00764206	NA	85.2586	91.0239	40.1985	30.9285
ENSG00000235982	AC007875.3	pseudogene	chr7	97512594	97513107	+	47.0917	-1.63702	0.572531	-2.85927	0.0042462	NA	82.985	59.7344	27.0903	18.5571
ENSG00000236003	AC007050.17	antisense	chr22	20876357	20878157	-	92.1177	-1.28689	0.449933	-2.86019	0.00423392	NA	137.551	124.21	71.6582	35.0523
ENSG00000236004	RP4-800M22.4	pseudogene	chr1	52655588	52655981	-	8.4682	-2.63287	1.32938	-1.98052	0.0476456	NA	15.9149	13.2743	2.62164	2.0619
ENSG00000236324	RP3-403L10.3	antisense	chr6	158306146	158313818	-	42.8179	-1.36474	0.63643	-2.14437	0.032003	NA	87.5322	36.0303	27.0903	20.619
ENSG00000236391	AC092573.2	pseudogene	chr2	174202947	174220936	-	22.2174	-1.60138	0.812426	-1.9711	0.0487121	NA	25.0092	41.7193	8.73881	13.4023
ENSG00000236498	AC107081.5	antisense	chr2	62095567	62113217	+	146.503	-1.03337	0.348202	-2.96772	0.00300017	0.055143	230.767	163.085	95.253	96.9092
ENSG00000237001	WASF3-AS1	antisense	chr13	27180681	27215501	-	50.5101	-1.0928	0.539827	-2.02435	0.0429339	NA	56.8391	80.5941	30.5858	34.0213
ENSG00000237325	AP000563.2	pseudogene	chr21	32824779	32825536	+	94.0562	-1.22524	0.439093	-2.79039	0.00526449	NA	167.107	96.7129	62.9194	49.4856
ENSG00000237351	CTD-2522E6.4	pseudogene	chrX	47016037	47017598	-	163.784	-1.04361	0.362172	-2.88153	0.00395746	0.0613446	278.511	163.085	119.722	93.8164
ENSG00000237365	RP11-334N17.1	antisense	chr1	7068436	7074339	-	15.7335	-2.05281	1.00317	-2.04632	0.0407247	NA	37.5138	13.2743	6.99105	5.15475
ENSG00000237399	PITRM1-AS1	processed_transcript	chr10	3183824	3210164	+	142.828	-1.0439	0.414152	-2.52058	0.0117161	0.0978952	253.502	131.795	117.974	68.0427
ENSG00000237402	CAMTA1-IT1	sense_intronic	chr1	7429003	7430331	+	16.2119	-2.30628	1.05616	-2.18365	0.0289882	NA	38.6506	15.1707	1.74776	9.27854
ENSG00000237768	RP11-344N10.2	antisense	chr10	74831053	74833766	+	78.3985	-1.07815	0.433926	-2.48463	0.0129685	NA	105.721	107.143	53.3067	47.4237
ENSG00000237938	RP11-288I21.1	antisense	chr1	16049214	16063391	-	66.2908	-1.17161	0.549439	-2.13237	0.0329767	NA	126.183	57.8381	53.3067	27.8356
ENSG00000237972	TUBG1P	pseudogene	chr7	43958296	43959653	+	26.6858	-1.51752	0.725418	-2.09193	0.0364448	NA	36.377	42.6675	12.2343	15.4642
ENSG00000238109	AC004893.10	pseudogene	chr7	98596161	98597553	-	87.9893	-1.63468	0.468537	-3.4889	0.000485019	NA	177.338	89.1276	46.3157	39.1761
ENSG00000238140	RP11-253A20.1	antisense	chr1	51927393	51929088	+	68.5191	-1.29285	0.471094	-2.74436	0.00606283	NA	97.7632	96.7129	33.2075	46.3927
ENSG00000238153	CTA-714B7.4	pseudogene	chr22	35560297	35561340	+	18.6854	-1.82139	0.907249	-2.0076	0.044686	NA	26.146	32.2376	12.2343	4.1238
ENSG00000238168	RP11-686G8.1	pseudogene	chr12	112019179	112019607	+	293.745	-1.34412	0.300454	-4.47363	7.69028e-06	0.00579523	527.466	315.739	161.668	170.107
ENSG00000238533	snoU13	snoRNA	chr8	103400754	103400863	-	61.2761	-1.13741	0.483937	-2.35032	0.0187574	NA	84.1218	84.3868	38.4508	38.1451
ENSG00000238781	snoU13	snoRNA	chr7	4729111	4729214	+	29.6807	-1.63995	0.714168	-2.29631	0.0216579	NA	55.7023	34.134	11.3605	17.5261
ENSG00000238815	snoU13	snoRNA	chr17	49175535	49175639	-	71.6933	-1.12616	0.455494	-2.47238	0.0134216	NA	94.3528	102.402	49.8112	40.207
ENSG00000238841	snoU13	snoRNA	chr7	66255341	66255451	-	28.5714	-1.55718	0.775514	-2.00793	0.0446506	NA	63.6597	21.8078	17.4776	11.3404
ENSG00000238982	snoU13	snoRNA	chr18	29674467	29674569	+	156.301	-1.02724	0.331552	-3.09828	0.00194645	0.0469667	184.159	235.145	104.866	101.033
ENSG00000239024	snoU13	snoRNA	chr17	2558973	2559076	+	47.3897	-1.18865	0.559109	-2.12598	0.0335052	NA	69.3437	62.5789	34.9552	22.6809
ENSG00000239079	snoU13	snoRNA	chr11	122596916	122597019	-	4.21578	-5.586	2.41862	-2.30958	0.0209114	NA	15.9149	0.948166	0	0
ENSG00000239140	snoU13	snoRNA	chr3	12674233	12674333	+	24.8477	-1.95833	0.79921	-2.45033	0.0142726	NA	48.8816	30.3413	13.9821	6.1857
ENSG00000239246	RP11-464D20.2	pseudogene	chr17	60593682	60594128	-	46.7778	-1.11493	0.554523	-2.01061	0.0443671	NA	69.3437	58.7863	33.2075	25.7737
ENSG00000239300	RP11-400L8.2	antisense	chr2	9645574	9652541	+	196.401	-1.11203	0.311308	-3.57213	0.000354088	0.0285627	296.7	240.834	139.821	108.25
ENSG00000239503	MARK2P8	pseudogene	chr3	128467381	128468332	-	313.517	-1.05422	0.298357	-3.53344	0.000410193	0.0301567	505.868	341.34	242.939	163.921
ENSG00000239553	RN7SL12P	misc_RNA	chr11	66480192	66480480	-	11.2544	-2.34555	1.19218	-1.96745	0.0491316	NA	27.2827	10.4298	5.24329	2.0619
ENSG00000239783	RP5-1050K3.3	pseudogene	chr20	45700504	45700875	+	2.98469	-5.09018	2.56835	-1.98189	0.0474919	NA	9.09425	2.8445	0	0
ENSG00000239822	RN7SL754P	misc_RNA	chr10	476181	476444	-	14.6718	-3.2972	1.19447	-2.76039	0.00577321	NA	36.377	17.067	5.24329	0
ENSG00000239910	RN7SL530P	misc_RNA	chr14	74641159	74641454	+	14.506	-2.58293	1.06221	-2.43166	0.0150299	NA	31.8299	18.0152	6.11717	2.0619
ENSG00000239926	PRDX3P4	pseudogene	chr3	64160077	64160823	+	17.5018	-1.77025	0.899415	-1.96822	0.0490428	NA	29.5563	24.6523	9.61269	6.1857
ENSG00000240056	RP11-349J5.2	antisense	chr6	135262530	135263588	+	21.2067	-1.60858	0.81284	-1.97896	0.0478208	NA	36.377	27.4968	9.61269	11.3404
ENSG00000240074	RPL9P30	pseudogene	chr17	28182777	28183350	+	48.8748	-1.58756	0.581258	-2.73125	0.00630947	NA	95.4896	51.201	20.9731	27.8356
ENSG00000240106	RN7SL146P	misc_RNA	chr19	16650499	16650795	-	42.9953	-1.25294	0.593139	-2.11239	0.0346532	NA	72.754	48.3565	20.9731	29.8975
ENSG00000240199	RN7SL520P	misc_RNA	chr16	75732431	75732728	-	24.5784	-1.6805	0.777001	-2.1628	0.0305564	NA	46.608	28.445	13.9821	9.27854
ENSG00000240385	RPS29P20	pseudogene	chr11	4040178	4040348	+	4.67256	-4.24773	2.13976	-1.98515	0.047128	NA	10.231	7.58533	0.873881	0
ENSG00000240457	RN7SL472P	misc_RNA	chr14	102543520	102543810	-	4.2642	-5.60677	2.27837	-2.46087	0.0138601	NA	11.3678	5.68899	0	0
ENSG00000240553	RP1-184J9.2	antisense	chr1	23346640	23414551	-	123.114	-1.06532	0.379605	-2.80639	0.00501006	0.0661231	176.201	157.396	97.0008	61.857
ENSG00000240808	CTD-3236F5.1	pseudogene	chr11	17159523	17159812	-	75.0061	-1.04379	0.460664	-2.26583	0.023462	NA	121.636	80.5941	52.4329	45.3618
ENSG00000240861	RP11-572F4.1	pseudogene	chr16	74586149	74586644	+	83.6945	-1.01622	0.468951	-2.16701	0.0302337	NA	123.909	100.506	74.2799	36.0832
ENSG00000241007	SEPT7P6	pseudogene	chr7	152064604	152065746	+	252.179	-1.0399	0.277657	-3.74525	0.000180213	0.0249636	337.624	341.34	184.389	145.364
ENSG00000241073	RP4-714D9.2	antisense	chr1	100523546	100550027	-	44.0423	-1.44865	0.594831	-2.43539	0.0148756	NA	57.9758	71.1124	30.5858	16.4952
ENSG00000241097	RP11-864N7.1	pseudogene	chr11	74449523	74449841	-	3.03311	-5.12131	2.53017	-2.02409	0.0429604	NA	4.54712	7.58533	0	0
ENSG00000241395	RN7SL344P	misc_RNA	chr1	211965455	211965748	-	22.761	-1.6769	0.782792	-2.1422	0.0321772	NA	35.2402	34.134	11.3605	10.3095
ENSG00000241651	RP11-214O14.1	pseudogene	chr4	128990169	128990767	-	108.823	-1.1074	0.435597	-2.54226	0.0110137	0.0948825	197.8	99.5574	58.55	79.3831
ENSG00000241708	RN7SL129P	misc_RNA	chr17	8450235	8450526	-	81.9562	-1.1204	0.443419	-2.52673	0.0115131	NA	131.867	92.9203	57.6762	45.3618
ENSG00000241868	RN7SL434P	misc_RNA	chr3	196124382	196124649	-	59.8052	-1.06944	0.490089	-2.18214	0.0290994	NA	79.5747	82.4904	41.0724	36.0832
ENSG00000241890	RPL13P4	pseudogene	chr15	75680608	75681169	+	77.2906	-1.252	0.466586	-2.68332	0.00728953	NA	136.414	81.5423	48.9373	42.2689
ENSG00000242154	RP4-778K6.3	antisense	chr7	104944724	104947089	+	100.228	-1.05663	0.494196	-2.13808	0.0325105	NA	143.234	128.002	98.7486	30.9285
ENSG00000242357	RP11-809C18.5	sense_overlapping	chr10	709498	712562	+	54.801	-1.29244	0.55496	-2.32889	0.0198651	NA	104.584	51.201	31.4597	31.9594
ENSG00000242412	DBIL5P2	pseudogene	chr2	63344986	63346677	-	54.62	-1.27191	0.52824	-2.40783	0.0160476	NA	92.0793	62.5789	34.9552	28.8666
ENSG00000242436	RN7SL789P	misc_RNA	chr19	33145920	33146214	-	36.3456	-1.73546	0.689488	-2.51702	0.0118352	NA	79.5747	32.2376	13.9821	19.588
ENSG00000242687	AC004893.11	antisense	chr7	98610788	98645863	+	220.131	-1.06819	0.358332	-2.981	0.00287308	0.0543419	396.737	200.063	165.164	118.559
ENSG00000242992	FTH1P4	pseudogene	chr3	128483309	128483861	-	138.999	-1.05102	0.370454	-2.83711	0.00455242	0.0643538	217.125	158.344	108.361	72.1665
ENSG00000243053	RPL31P58	pseudogene	chr17	27129462	27129840	+	69.8358	-1.14518	0.468377	-2.44499	0.0144855	NA	103.447	89.1276	50.6851	36.0832
ENSG00000243193	CTA-360L10.1	antisense	chr7	106717671	106774178	-	65.4538	-1.0122	0.472657	-2.14151	0.0322328	NA	95.4896	79.6459	45.4418	41.238
ENSG00000243230	RP11-286H14.8	antisense	chr7	128849616	128853386	-	84.25	-1.13004	0.424096	-2.66459	0.00770828	NA	126.183	105.246	55.0545	50.5165
ENSG00000243313	RN7SL285P	misc_RNA	chr6	37800698	37800961	-	92.0767	-1.0734	0.435547	-2.46449	0.013721	NA	129.593	120.417	76.0277	42.2689
ENSG00000243637	AC019221.4	processed_transcript	chr2	234263220	234301045	+	25.8628	-1.69151	0.827366	-2.04445	0.040909	NA	43.1977	36.0303	20.0993	4.1238
ENSG00000243970	PPIEL	pseudogene	chr1	39997510	40024379	-	107.464	-1.1185	0.413599	-2.7043	0.0068448	NA	164.833	129.899	85.6403	49.4856
ENSG00000244052	RPL5P24	pseudogene	chr8	103935599	103936483	-	4.35851	-5.63615	2.29118	-2.45993	0.0138965	NA	13.6414	3.79266	0	0
ENSG00000244232	RN7SL698P	misc_RNA	chr3	128503990	128504288	+	51.9391	-1.67155	0.541257	-3.08827	0.00201327	NA	89.8057	68.2679	21.847	27.8356
ENSG00000244609	RN7SL532P	misc_RNA	chr1	24063100	24063380	-	97.0439	-1.1568	0.431844	-2.67876	0.00738956	NA	160.286	108.091	73.406	46.3927
ENSG00000244691	RP11-600F24.2	pseudogene	chr14	103878456	103879098	-	108.632	-1.02691	0.386472	-2.65715	0.00788053	0.0813582	146.645	145.069	83.0187	59.7951
ENSG00000245059	RP11-303E16.7	lincRNA	chr16	81110924	81112466	+	39.1393	-1.25497	0.624786	-2.00865	0.0445746	NA	54.5655	55.9418	30.5858	15.4642
ENSG00000245148	ARAP1-AS2	antisense	chr11	72411519	72416652	+	92.1493	-1.19412	0.428205	-2.78866	0.00529266	NA	147.782	109.039	66.415	45.3618
ENSG00000245532	NEAT1	lincRNA	chr11	65190245	65213011	+	173393	-1.18867	0.546788	-2.17391	0.0297121	0.153028	319278	162804	126441	85051.3
ENSG00000245688	CTB-26E19.1	sense_intronic	chr5	177865682	177870095	-	52.7663	-1.4242	0.61201	-2.32709	0.0199604	NA	109.131	44.5638	19.2254	38.1451
ENSG00000247473	CARS-AS1	antisense	chr11	3050624	3062490	+	99.1364	-1.00313	0.40661	-2.46707	0.0136224	NA	155.739	109.039	69.9105	61.857
ENSG00000248155	WI2-89927D4.1	pseudogene	chr4	2609597	2609873	-	37.3444	-1.46457	0.706304	-2.07357	0.0381189	NA	79.5747	30.3413	27.0903	12.3714
ENSG00000248405	PRR5-ARHGAP8	protein_coding	chr22	45098113	45258586	+	62.8269	-1.07045	0.536957	-1.99355	0.046201	NA	113.678	56.8899	49.8112	30.9285
ENSG00000248409	KB-1269D1.8	pseudogene	chr22	23734958	23736026	+	8.52324	-2.67954	1.36128	-1.9684	0.0490219	NA	18.1885	11.378	3.49552	1.03095
ENSG00000248996	RP11-1334A24.6	antisense	chr5	176921996	176930648	+	22.3121	-1.72662	0.805898	-2.14248	0.032155	NA	42.0609	26.5486	11.3605	9.27854
ENSG00000249558	RCC2P4	pseudogene	chr3	126485277	126486318	-	102.043	-1.70237	0.452849	-3.75925	0.000170425	NA	181.885	130.847	65.5411	29.8975
ENSG00000249839	AC011330.5	pseudogene	chr15	43955852	43976537	-	71.5229	-1.85976	0.490739	-3.78972	0.000150816	NA	121.636	102.402	21.847	40.207
ENSG00000249852	AC145676.2	protein_coding	chr7	227554	229557	-	52.781	-1.8541	0.607364	-3.05271	0.00226788	NA	118.225	47.4083	27.9642	17.5261
ENSG00000249870	RP11-481C4.1	antisense	chr17	49119885	49162832	+	140.335	-1.05375	0.344127	-3.06211	0.00219784	0.0492288	204.621	174.463	98.7486	83.5069
ENSG00000249923	XXbac-B444P24.8	antisense	chr22	20186252	20192441	-	40.3422	-2.12954	0.680096	-3.13123	0.00174074	NA	95.4896	36.0303	17.4776	12.3714
ENSG00000250749	RP11-451H23.1	pseudogene	chr5	179961184	179961642	-	124.94	-1.27298	0.36227	-3.5139	0.000441579	0.0302759	177.338	176.359	82.1448	63.9189
ENSG00000250940	RP11-489M13.3	pseudogene	chr4	4088365	4088541	+	17.5707	-2.1404	0.980816	-2.18227	0.02909	NA	43.1977	14.2225	8.73881	4.1238
ENSG00000251452	RP13-539F13.2	pseudogene	chr4	145841865	145842316	-	4.83386	-5.79293	2.18889	-2.64652	0.00813249	NA	7.95747	11.378	0	0
ENSG00000251476	RP11-531A21.2	pseudogene	chr5	5396590	5397081	-	3.12742	-5.16194	2.49864	-2.0659	0.038838	NA	6.82069	5.68899	0	0
ENSG00000251812	Y_RNA	misc_RNA	chr17	4089621	4089719	+	9.13751	-2.79158	1.41415	-1.97404	0.0483776	NA	27.2827	4.74083	3.49552	1.03095
ENSG00000251866	SCARNA21	snoRNA	chr1	15868660	15868799	+	4.9269	-5.81262	2.22366	-2.61398	0.00894932	NA	15.9149	3.79266	0	0
ENSG00000252008	RNU6-927P	snRNA	chr12	125386058	125386157	+	28.2397	-2.16292	0.812919	-2.66068	0.00779819	NA	71.6172	20.8596	12.2343	8.2476
ENSG00000252071	snoU13	snoRNA	chr19	47451546	47451631	+	19.5694	-1.87789	0.859836	-2.18401	0.0289614	NA	28.4195	33.1858	10.4866	6.1857
ENSG00000252113	RNU6-523P	snRNA	chrX	44744751	44744811	+	33.7148	-1.39698	0.671394	-2.08071	0.0374604	NA	63.6597	34.134	17.4776	19.588
ENSG00000252124	AL031594.1	miRNA	chr22	40924061	40924137	-	91.9489	-1.01552	0.429871	-2.36239	0.0181574	NA	130.73	115.676	76.0277	45.3618
ENSG00000252164	RNA5SP282	rRNA	chr9	34206132	34206239	-	52.848	-1.20172	0.572977	-2.09733	0.0359644	NA	95.4896	52.1491	41.0724	22.6809
ENSG00000252363	RNU7-43P	snRNA	chr17	8414443	8414506	+	13.7725	-2.43316	1.03938	-2.34098	0.0192334	NA	22.7356	23.7041	3.49552	5.15475
ENSG00000252396	RN7SKP195	misc_RNA	chr1	237284107	237284409	+	17.3648	-2.00397	0.934028	-2.14552	0.0319117	NA	32.9667	22.756	9.61269	4.1238
ENSG00000252602	U8	snoRNA	chr15	30935128	30935255	+	61.2538	-1.40155	0.49386	-2.83795	0.0045404	NA	100.037	77.7496	33.2075	34.0213
ENSG00000252763	RNU2-31P	snRNA	chr3	159526205	159526359	-	36.6077	-1.30831	0.627478	-2.08502	0.0370674	NA	57.9758	46.4601	24.4687	17.5261
ENSG00000252817	AL590431.1	miRNA	chr1	154226921	154226997	+	114.765	-1.14442	0.381406	-3.00054	0.00269501	0.0532971	180.748	135.588	77.7754	64.9498
ENSG00000252822	Y_RNA	misc_RNA	chr1	236223977	236224072	+	18.1425	-1.95391	0.92849	-2.1044	0.035344	NA	39.7873	18.0152	9.61269	5.15475
ENSG00000253024	RNU6-1238P	snRNA	chr11	67162681	67162782	-	5.47011	-4.43282	2.0498	-2.16257	0.0305746	NA	11.3678	9.48166	0	1.03095
ENSG00000253048	RNU4-60P	snRNA	chr19	42977027	42977161	+	101.241	-1.06809	0.458138	-2.33138	0.0197333	NA	186.432	88.1794	77.7754	52.5784
ENSG00000253088	Y_RNA	misc_RNA	chr7	152099865	152099978	+	69.397	-1.00775	0.507286	-1.98656	0.0469709	NA	119.362	66.3716	56.8023	35.0523
ENSG00000253347	CTD-2026D20.2	antisense	chr17	45486688	45500892	-	22.6302	-1.74988	0.89185	-1.96208	0.0497532	NA	27.2827	42.6675	17.4776	3.09285
ENSG00000253764	RP11-439C15.4	lincRNA	chr8	1920736	1922803	-	18.93	-2.24088	0.89573	-2.50174	0.0123586	NA	39.7873	22.756	6.99105	6.1857
ENSG00000254039	RP11-304F15.6	lincRNA	chr17	47991767	48010282	+	25.3433	-1.74716	0.801264	-2.1805	0.0292204	NA	54.5655	23.7041	14.856	8.2476
ENSG00000254095	RP11-566H8.2	processed_transcript	chr8	31196713	31203995	+	14.2425	-2.35762	1.04255	-2.2614	0.0237347	NA	30.6931	17.067	6.11717	3.09285
ENSG00000254346	MTND1P6	pseudogene	chr8	32871599	32872544	+	2.93753	-5.06885	2.56364	-1.97721	0.0480179	NA	7.95747	3.79266	0	0
ENSG00000254484	CTA-797E19.1	sense_intronic	chr11	70166034	70167521	+	59.7142	-1.54459	0.629894	-2.45215	0.0142007	NA	142.098	36.0303	34.9552	25.7737
ENSG00000254557	RP11-102F4.2	antisense	chr8	70625625	70631957	+	33.7154	-1.54652	0.670014	-2.30819	0.0209884	NA	57.9758	42.6675	21.847	12.3714
ENSG00000254593	OR7E126P	pseudogene	chr11	71614240	71615127	+	79.2973	-1.04993	0.529178	-1.98409	0.0472463	NA	131.867	82.4904	76.0277	26.8047
ENSG00000254604	AP000487.6	antisense	chr11	70128473	70209474	-	65.4192	-1.08527	0.505198	-2.14822	0.0316966	NA	107.994	70.1643	51.559	31.9594
ENSG00000254616	RP11-700F16.2	pseudogene	chr11	134042990	134043575	+	66.5312	-1.40731	0.574289	-2.45053	0.0142645	NA	115.952	77.7496	55.9284	16.4952
ENSG00000254719	RP11-351I24.3	pseudogene	chr11	10293599	10293806	-	56.9908	-1.10698	0.505024	-2.19193	0.0283843	NA	81.8482	73.9569	40.1985	31.9594
ENSG00000254727	PTP4A1P6	pseudogene	chr11	86143140	86143617	+	2.98469	-5.09018	2.56835	-1.98189	0.0474919	NA	9.09425	2.8445	0	0
ENSG00000254793	FDPSP4	pseudogene	chr15	43231508	43232556	-	3.12742	-5.16194	2.49864	-2.0659	0.038838	NA	6.82069	5.68899	0	0
ENSG00000254846	RP11-203M5.2	antisense	chr14	20812392	20815047	-	46.9643	-1.19095	0.558543	-2.13224	0.0329872	NA	73.8908	56.8899	32.3336	24.7428
ENSG00000254850	RP5-901A4.4	pseudogene	chr11	67703029	67703397	+	18.2417	-1.81449	0.91208	-1.98939	0.0466577	NA	39.7873	17.067	7.86493	8.2476
ENSG00000254856	NDUFA3P2	pseudogene	chr11	68256077	68256308	-	87.2221	-1.25248	0.421339	-2.97263	0.00295262	NA	115.952	129.899	57.6762	45.3618
ENSG00000254984	FTLP6	pseudogene	chr11	66538717	66539138	-	34.6252	-1.83239	0.711243	-2.57633	0.00998567	NA	35.2402	73.0088	20.9731	9.27854
ENSG00000255097	RP11-5L12.1	sense_intronic	chr11	9263995	9267056	-	130.714	-1.22086	0.387858	-3.14771	0.00164556	0.0448459	208.031	158.344	98.7486	57.7332
ENSG00000255186	RP11-514F3.5	sense_intronic	chr11	36408071	36409800	+	9.11682	-3.18448	1.50376	-2.11768	0.0342025	NA	27.2827	5.68899	3.49552	0
ENSG00000255201	RP11-350N15.4	antisense	chr8	38279407	38283614	+	53.3339	-1.05402	0.527796	-1.99702	0.0458234	NA	85.2586	58.7863	33.2075	36.0832
ENSG00000255256	RP5-916O11.2	sense_intronic	chr11	35993978	36010557	+	43.5941	-1.79379	0.694648	-2.5823	0.00981452	NA	86.3954	49.3046	31.4597	7.21665
ENSG00000255321	RP11-91I20.4	antisense	chr8	61464516	61465595	-	67.1046	-1.00119	0.467773	-2.14033	0.0323283	NA	96.6264	82.4904	48.0635	41.238
ENSG00000255329	H2AFZP4	pseudogene	chr11	70125027	70125403	-	92.9282	-1.45332	0.499443	-2.90989	0.00361555	NA	192.116	80.5941	62.9194	36.0832
ENSG00000255414	LINC01059	lincRNA	chr11	123325106	123331118	+	114.191	-1.48911	0.392794	-3.79107	0.00015	0.0236012	202.347	134.64	62.0456	57.7332
ENSG00000255585	RP11-188C12.2	pseudogene	chr9	140682117	140683139	-	85.1613	-1.44175	0.480195	-3.00243	0.0026783	NA	154.602	94.8166	60.2978	30.9285
ENSG00000255928	RP11-456I15.2	antisense	chr11	73433394	73433739	+	45.9059	-1.10589	0.557216	-1.98468	0.0471802	NA	63.6597	61.6308	25.3426	32.9904
ENSG00000255933	RP11-495K9.5	lincRNA	chr12	132241511	132242592	-	150.746	-1.18591	0.337095	-3.51802	0.000434774	0.0302759	234.177	184.892	95.253	88.6616
ENSG00000256025	CACNA1C-AS4	antisense	chr12	2329703	2332645	-	70.2828	-1.05554	0.524345	-2.01307	0.0441075	NA	134.14	55.9418	49.8112	41.238
ENSG00000256295	AC005086.2	pseudogene	chr7	101830099	101830319	-	13.6428	-2.32941	1.12703	-2.06685	0.038748	NA	29.5563	16.1188	7.86493	1.03095
ENSG00000256323	AL049542.1	pseudogene	chr16	542366	542567	+	47.3832	-1.76084	0.575691	-3.05866	0.00222328	NA	88.6689	57.8381	24.4687	18.5571
ENSG00000256325	RP11-611O2.1	antisense	chr12	69221898	69222333	+	74.208	-1.11636	0.470056	-2.37494	0.0175518	NA	100.037	103.35	59.4239	34.0213
ENSG00000256403	RP11-7N14.1	antisense	chr11	72121760	72123123	+	18.802	-1.78836	0.866058	-2.06495	0.0389281	NA	31.8299	26.5486	9.61269	7.21665
ENSG00000256481	RP11-21A7A.4	antisense	chr11	63849162	63854647	+	52.809	-1.22364	0.595507	-2.05479	0.0398993	NA	104.584	43.6156	39.3246	23.7118
ENSG00000256540	RP11-598F7.6	lincRNA	chr12	276022	291565	-	3.03184	-5.11135	2.58496	-1.97734	0.0480036	NA	10.231	1.89633	0	0
ENSG00000256655	TMEM75	protein_coding	chr8	128959126	128960591	-	238.119	-1.11823	0.296479	-3.77169	0.000162146	0.0241834	372.864	279.709	166.911	132.992
ENSG00000256746	RP11-17G12.3	antisense	chr11	47292208	47293661	-	85.9333	-1.01305	0.473157	-2.14104	0.0322708	NA	142.098	88.1794	74.2799	39.1761
ENSG00000256827	RP11-214K3.5	pseudogene	chr12	124490418	124490772	-	43.3941	-1.21622	0.580957	-2.09347	0.0363069	NA	63.6597	57.8381	31.4597	20.619
ENSG00000256905	AC090571.1	pseudogene	chr8	41818758	41820184	-	87.7507	-1.13151	0.431077	-2.62484	0.00866885	NA	128.456	112.832	66.415	43.2999
ENSG00000257074	RPL29P33	pseudogene	chr19	34787181	34787645	-	17.7184	-1.9915	0.924532	-2.15406	0.0312353	NA	38.6506	18.0152	6.99105	7.21665
ENSG00000257121	RP11-129B9.2	pseudogene	chr12	95494307	95494821	+	16.0713	-2.89434	1.02367	-2.82743	0.00469235	NA	38.6506	18.0152	3.49552	4.1238
ENSG00000257221	RP11-689B22.2	antisense	chr12	109022463	109035094	+	16.0439	-2.14469	1.01098	-2.1214	0.0338878	NA	30.6931	21.8078	9.61269	2.0619
ENSG00000257941	RP11-290L1.4	pseudogene	chr12	76451318	76451895	+	35.6633	-1.52409	0.683567	-2.22961	0.0257731	NA	38.6506	67.3198	25.3426	11.3404
ENSG00000257954	RP11-161H23.10	pseudogene	chr12	49783299	49783945	+	174.133	-1.1387	0.335054	-3.39857	0.000677392	0.0340088	287.606	191.529	103.992	113.404
ENSG00000258040	AC005086.3	pseudogene	chr7	101805576	101806076	+	30.8172	-1.67213	0.680161	-2.45844	0.0139543	NA	51.1552	42.6675	13.9821	15.4642
ENSG00000258086	RP11-753H16.5	antisense	chr12	54747576	54860769	+	49.9893	-1.11501	0.532115	-2.09544	0.036132	NA	70.4804	66.3716	33.2075	29.8975
ENSG00000258137	RP11-753H16.3	antisense	chr12	54747445	54891472	+	6.50317	-3.73539	1.73993	-2.14686	0.0318042	NA	9.09425	15.1707	1.74776	0
ENSG00000258323	RP1-267L14.3	antisense	chr12	112501713	112503559	+	96.2014	-1.17719	0.413081	-2.84978	0.00437493	NA	156.876	109.987	55.0545	62.8879
ENSG00000258352	RP11-23J18.1	pseudogene	chr12	47529281	47532153	-	14.8312	-2.03611	1.0098	-2.01635	0.0437637	NA	18.1885	29.3931	3.49552	8.2476
ENSG00000258384	AC068831.6	antisense	chr15	91495469	91498455	-	60.9108	-1.13037	0.492705	-2.29422	0.0217779	NA	94.3528	73.0088	40.1985	36.0832
ENSG00000258484	SPESP1	protein_coding	chr15	69110560	69239150	+	73.2634	-1.14128	0.472739	-2.4142	0.0157699	NA	125.046	76.8014	48.9373	42.2689
ENSG00000258510	RP11-493G17.4	pseudogene	chr14	77825766	77826259	+	58.0377	-1.33207	0.506466	-2.63012	0.00853538	NA	86.3954	79.6459	27.9642	38.1451
ENSG00000258539	RP11-12J10.3	protein_coding	chr10	126305649	126480296	-	30.518	-1.52627	0.704619	-2.16609	0.030304	NA	50.0184	40.7711	20.9731	10.3095
ENSG00000258811	CTD-3051D23.1	lincRNA	chr14	105309000	105312253	+	21.8534	-1.58997	0.797681	-1.99325	0.0462346	NA	29.5563	36.0303	10.4866	11.3404
ENSG00000258870	EIF4EBP1P1	pseudogene	chr14	21887779	21888119	+	58.3951	-1.20662	0.497064	-2.42748	0.015204	NA	79.5747	83.4386	37.5769	32.9904
ENSG00000258959	RP11-1017G21.4	antisense	chr14	102502652	102532565	-	38.754	-1.58356	0.670079	-2.36324	0.0181157	NA	84.1218	32.2376	20.0993	18.5571
ENSG00000258968	RP11-829H16.5	pseudogene	chr14	31487652	31488002	+	142.918	-1.10775	0.395974	-2.79754	0.00514942	0.0666029	253.502	137.484	107.487	73.1974
ENSG00000259006	RP11-566K11.4	antisense	chr16	89986235	89989070	-	4.40566	-5.65076	2.30663	-2.44979	0.0142939	NA	14.7782	2.8445	0	0
ENSG00000259067	CTD-3051D23.3	lincRNA	chr14	105370679	105371541	+	3.5072	-5.33183	2.42048	-2.2028	0.027609	NA	4.54712	9.48166	0	0
ENSG00000259073	FOXN3-AS2	antisense	chr14	90042560	90043821	+	69.8588	-1.08923	0.47302	-2.30271	0.0212954	NA	112.541	77.7496	48.9373	40.207
ENSG00000259204	RP11-394B5.2	sense_intronic	chr15	51356806	51361783	-	21.8884	-1.87961	0.910474	-2.06443	0.0389767	NA	55.7023	13.2743	11.3605	7.21665
ENSG00000259274	CTD-2501E16.2	antisense	chr15	60822172	60837358	+	27.3534	-1.47694	0.727987	-2.0288	0.042479	NA	38.6506	41.7193	10.4866	18.5571
ENSG00000259335	HNRNPMP1	pseudogene	chr15	44739775	44741542	-	218.004	-1.00737	0.288356	-3.49348	0.000476765	0.0312589	316.025	266.435	144.19	145.364
ENSG00000259528	RP11-272D12.2	antisense	chr15	73547675	73548450	-	59.8744	-1.31881	0.507409	-2.5991	0.00934674	NA	100.037	71.1124	38.4508	29.8975
ENSG00000259632	RP11-56B16.1	pseudogene	chr15	52151382	52153490	-	50.2678	-1.22833	0.536081	-2.29131	0.0219453	NA	71.6172	69.2161	26.2164	34.0213
ENSG00000259782	CTD-2270L9.2	sense_intronic	chr16	23457767	23458603	-	21.4282	-1.67394	0.831147	-2.01401	0.0440086	NA	39.7873	25.6005	13.1082	7.21665
ENSG00000259805	RP11-382A20.5	antisense	chr15	83594636	83772195	+	41.8695	-1.76922	0.704313	-2.51198	0.0120055	NA	73.8908	55.9418	31.4597	6.1857
ENSG00000259999	RP11-252K23.1	sense_intronic	chr16	75355788	75358946	-	76.0081	-1.11098	0.47381	-2.34479	0.0190377	NA	105.721	102.402	62.9194	32.9904
ENSG00000260051	LA16c-390E6.4	antisense	chr16	1501761	1502654	+	94.5436	-1.34383	0.411714	-3.264	0.00109851	NA	155.739	115.676	54.1806	52.5784
ENSG00000260060	RP11-388M20.1	antisense	chr16	31207452	31208284	+	63.9767	-1.63916	0.581176	-2.82041	0.00479619	NA	140.961	53.0973	40.1985	21.6499
ENSG00000260193	RP11-83N9.5	lincRNA	chr9	138999654	139001270	-	30.3393	-1.68724	0.706469	-2.38827	0.0169277	NA	38.6506	54.0455	18.3515	10.3095
ENSG00000260229	RP11-391L3.5	pseudogene	chr16	81509628	81510124	-	118.659	-1.06727	0.447621	-2.38432	0.0171105	0.115561	229.63	91.9721	77.7754	75.2593
ENSG00000260259	RP11-368I7.4	protein_coding	chr16	89749028	89752977	-	25.4621	-1.6795	0.751931	-2.23358	0.025511	NA	39.7873	37.9266	14.856	9.27854
ENSG00000260417	CTD-2542L18.1	lincRNA	chr16	85625872	85629326	+	117.799	-1.18042	0.455568	-2.59109	0.00956731	0.0890496	219.399	108.091	95.253	48.4546
ENSG00000260555	RP11-728K20.2	lincRNA	chr7	149697841	149702213	+	45.2972	-1.71092	0.650902	-2.62854	0.00857511	NA	95.4896	43.6156	29.712	12.3714
ENSG00000260574	RP11-801I18.1	lincRNA	chr6	82679170	82679256	-	4.67256	-4.24773	2.13976	-1.98515	0.047128	NA	10.231	7.58533	0.873881	0
ENSG00000260671	RP11-278A23.2	sense_intronic	chr16	87773369	87781312	-	86.7685	-1.18283	0.472698	-2.50229	0.0123394	NA	162.56	78.6978	59.4239	46.3927
ENSG00000260744	RP11-329J18.3	antisense	chr16	47230222	47236340	+	24.9634	-1.65777	0.787795	-2.10432	0.0353507	NA	51.1552	24.6523	9.61269	14.4333
ENSG00000260872	RP11-680G24.5	antisense	chr16	15111963	15114345	-	371.241	-1.04466	0.262479	-3.97997	6.89246e-05	0.0167265	579.758	420.986	265.66	218.561
ENSG00000260895	RP11-554A11.7	lincRNA	chr11	68870961	68876562	+	46.9639	-1.5072	0.571302	-2.63818	0.00833522	NA	84.1218	54.9936	27.0903	21.6499
ENSG00000261216	RP11-166B2.5	antisense	chr16	12002065	12002773	+	117.607	-1.03392	0.388062	-2.66431	0.00771453	0.0805309	190.979	125.158	70.7844	83.5069
ENSG00000261253	AC137932.6	antisense	chr16	89387541	89391518	+	46.3714	-1.6013	0.585248	-2.7361	0.00621726	NA	87.5322	52.1491	26.2164	19.588
ENSG00000261460	RP11-106M3.3	antisense	chr15	72571208	72644135	+	56.7185	-1.27822	0.518479	-2.46532	0.013689	NA	71.6172	89.1276	39.3246	26.8047
ENSG00000261527	RP11-343C2.10	pseudogene	chr16	69477143	69478193	-	56.5007	-1.37724	0.517798	-2.65979	0.00781886	NA	69.3437	93.8684	34.9552	27.8356
ENSG00000261546	CTD-2555A7.3	antisense	chr16	89179583	89181687	-	100.922	-1.00698	0.476314	-2.11412	0.0345052	NA	181.885	88.1794	88.262	45.3618
ENSG00000261574	RP1-168P16.2	sense_intronic	chr16	89458783	89478972	-	79.8286	-1.91175	0.517205	-3.69632	0.000218748	NA	173.928	78.6978	41.9463	24.7428
ENSG00000261629	RP5-842K16.2	antisense	chr7	141129511	141131068	-	6.58043	-3.61693	1.72139	-2.10117	0.0356263	NA	14.7782	9.48166	0	2.0619
ENSG00000261643	RP11-529E10.6	sense_overlapping	chr4	3505324	3506184	-	53.9802	-1.31704	0.525169	-2.50785	0.0121469	NA	88.6689	65.4234	28.8381	32.9904
ENSG00000261669	CTD-2515A14.1	antisense	chr16	24814772	24831060	-	103.484	-1.00334	0.415719	-2.4135	0.0158003	NA	169.38	107.143	78.6493	58.7641
ENSG00000261692	RP1-168P16.1	sense_intronic	chr16	89486483	89488634	-	66.0105	-1.68892	0.508782	-3.31955	0.00090164	NA	129.593	72.0606	31.4597	30.9285
ENSG00000261838	RP11-303E16.6	antisense	chr16	81103459	81110203	+	29.6841	-1.51807	0.699681	-2.16966	0.0300323	NA	50.0184	37.9266	12.2343	18.5571
ENSG00000261916	RP11-235E17.4	sense_intronic	chr17	3505055	3505566	-	62.5875	-1.09761	0.526467	-2.08486	0.0370822	NA	104.584	66.3716	51.559	27.8356
ENSG00000262003	RP11-676J12.7	protein_coding	chr17	812872	814452	+	65.0201	-1.5048	0.579083	-2.5986	0.00936059	NA	127.319	65.4234	49.8112	17.5261
ENSG00000262020	RP11-66H6.3	antisense	chr16	11160353	11164959	-	37.2667	-1.40632	0.636406	-2.20979	0.0271198	NA	59.1126	49.3046	26.2164	14.4333
ENSG00000262133	RP11-676J12.6	antisense	chr17	781142	783333	+	35.2337	-2.02944	0.821485	-2.47045	0.0134943	NA	67.0701	46.4601	25.3426	2.0619
ENSG00000262141	CTC-479C5.11	pseudogene	chr16	67889858	67890014	-	35.6508	-1.61514	0.661163	-2.44287	0.0145708	NA	48.8816	58.7863	23.5948	11.3404
ENSG00000262265	RP5-867C24.4	sense_intronic	chr17	45238441	45239430	-	205.06	-1.19393	0.325299	-3.67027	0.000242294	0.0261371	348.992	221.871	115.352	134.023
ENSG00000262298	RP5-1107A17.3	antisense	chr17	55017293	55018636	+	35.9387	-1.55249	0.641318	-2.42078	0.0154873	NA	56.8391	50.2528	13.9821	22.6809
ENSG00000262480	SAMD11P1	pseudogene	chr17	2516578	2517238	-	77.9423	-1.56434	0.48277	-3.24034	0.00119387	NA	153.465	79.6459	38.4508	40.207
ENSG00000262580	RP11-334C17.5	antisense	chr17	78174472	78179748	-	140.565	-1.28461	0.346765	-3.70456	0.000211758	0.0261371	219.399	179.203	76.0277	87.6307
ENSG00000262663	RP11-497H17.1	lincRNA	chr17	80876158	80876661	+	41.5659	-1.32406	0.612137	-2.16301	0.0305403	NA	71.6172	47.4083	29.712	17.5261
ENSG00000262769	RP11-1113L8.1	antisense	chr17	19463424	19501235	-	47.0511	-1.46079	0.573233	-2.54833	0.0108241	NA	61.3862	76.8014	31.4597	18.5571
ENSG00000262833	RP11-28G8.1	antisense	chr17	78775440	78779432	-	164.738	-1.06933	0.389773	-2.74346	0.00607953	0.0718801	287.606	159.292	133.704	78.3522
ENSG00000262903	RP11-235E17.6	antisense	chr17	3558915	3561386	-	53.6499	-1.1199	0.516903	-2.16655	0.0302689	NA	73.8908	73.0088	30.5858	37.1142
ENSG00000263098	RP11-567O16.1	antisense	chr17	80753362	80753971	-	33.7686	-1.4057	0.706762	-1.98894	0.0467084	NA	71.6172	26.5486	18.3515	18.5571
ENSG00000263219	RYKP1	pseudogene	chr17	4125386	4127123	+	211.431	-1.09137	0.361726	-3.01712	0.00255187	0.0528196	386.506	189.633	152.055	117.528
ENSG00000263345	RP1-59D14.5	antisense	chr17	2278355	2282600	-	84.3847	-1.13058	0.494309	-2.28719	0.0221847	NA	142.098	90.0758	73.406	31.9594
ENSG00000263393	RP11-53I6.4	antisense	chr18	29702363	29704441	-	364.119	-1.13752	0.24665	-4.61189	3.9902e-06	0.00408084	545.655	456.068	240.317	214.437
ENSG00000263603	CTD-2349P21.5	lincRNA	chr17	29056487	29058220	+	338.09	-1.00782	0.274327	-3.67379	0.000238975	0.0261371	504.731	399.178	263.912	184.54
ENSG00000263657	RP11-82O19.1	antisense	chr17	28088121	28114854	+	89.4733	-1.02317	0.431784	-2.36963	0.0178057	NA	121.636	118.521	73.406	44.3308
ENSG00000263897	MIR4669	miRNA	chr9	137271257	137271318	+	3.22173	-5.20153	2.49214	-2.08717	0.0368724	NA	9.09425	3.79266	0	0
ENSG00000264196	RP11-171G2.1	antisense	chr17	70835178	70835857	+	43.6508	-1.62792	0.739895	-2.20021	0.0277922	NA	100.037	32.2376	34.0814	8.2476
ENSG00000264421	RP11-401F2.4	antisense	chr17	65220419	65221657	+	95.4328	-1.10442	0.401419	-2.7513	0.00593601	NA	118.225	142.225	59.4239	61.857
ENSG00000264589	MAPT-AS1	antisense	chr17	43921017	43972966	-	28.7561	-1.61651	0.783945	-2.06201	0.0392064	NA	55.7023	31.2895	21.847	6.1857
ENSG00000264630	RP11-4F22.2	antisense	chr17	64394187	64412972	-	214.736	-1.42758	0.369846	-3.85993	0.00011342	0.0213677	422.883	203.856	136.325	95.8783
ENSG00000264750	RP11-277J6.2	antisense	chr17	71637165	71639245	+	58.9858	-1.09355	0.518289	-2.10993	0.0348646	NA	89.8057	71.1124	47.1896	27.8356
ENSG00000264919	MIR4697	miRNA	chr11	133768399	133768476	-	46.4795	-1.14182	0.568771	-2.00753	0.0446936	NA	75.0276	53.0973	34.0814	23.7118
ENSG00000264985	RP11-449L23.2	antisense	chr17	71509824	71514909	+	33.3657	-2.11073	0.684817	-3.08218	0.00205492	NA	57.9758	50.2528	8.73881	16.4952
ENSG00000264994	SNORD92	snoRNA	chr2	29136530	29136614	+	28.1904	-1.56897	0.705496	-2.22393	0.0261532	NA	45.4712	38.8748	13.9821	14.4333
ENSG00000265136	RP13-638C3.6	pseudogene	chr17	80534492	80535267	-	109.91	-1.20207	0.501844	-2.39531	0.0166063	0.113983	198.937	108.091	99.6224	32.9904
ENSG00000265204	RP11-403A21.3	antisense	chr18	21656758	21679284	-	31.6755	-1.53598	0.691449	-2.22139	0.0263247	NA	54.5655	39.823	20.9731	11.3404
ENSG00000265293	ARGFXP2	pseudogene	chr17	30477452	30478523	-	135.261	-1.20528	0.356074	-3.38491	0.000712007	0.0345415	178.475	199.115	94.3792	69.0736
ENSG00000265624	RN7SL166P	misc_RNA	chr13	20311117	20311394	-	61.0544	-1.0827	0.497527	-2.17617	0.0295425	NA	97.7632	68.2679	41.0724	37.1142
ENSG00000265713	RP11-82O19.2	pseudogene	chr17	28102765	28103719	-	115.324	-1.73429	0.426397	-4.06731	4.75594e-05	0.013897	235.314	119.469	49.8112	56.7022
ENSG00000265725	MIR3144	miRNA	chr6	120336325	120336403	+	15.3104	-2.01128	0.966073	-2.08192	0.03735	NA	21.5988	27.4968	6.99105	5.15475
ENSG00000265945	RN7SL721P	misc_RNA	chr1	10450059	10450353	+	7.71568	-3.37245	1.5542	-2.16989	0.030015	NA	15.9149	12.3262	2.62164	0
ENSG00000266098	AL137127.1	miRNA	chr1	19410046	19410145	-	28.6884	-1.66876	0.730985	-2.2829	0.0224365	NA	57.9758	29.3931	13.9821	13.4023
ENSG00000266124	MIR5587	miRNA	chr16	585316	585368	+	50.2381	-1.853	0.605711	-3.05921	0.00221921	NA	104.584	53.0973	28.8381	14.4333
ENSG00000266203	MIR5585	miRNA	chr1	32552550	32552608	+	3.36319	-5.25991	2.56401	-2.05144	0.0402242	NA	12.5046	0.948166	0	0
ENSG00000266235	MIR3176	miRNA	chr16	593277	593366	+	34.4946	-1.57906	0.733951	-2.15145	0.0314403	NA	64.7965	38.8748	27.0903	7.21665
ENSG00000266475	AC106753.1	miRNA	chr5	137316150	137316247	-	29.1349	-1.37942	0.690737	-1.99703	0.045822	NA	44.3345	39.823	14.856	17.5261
ENSG00000266498	RP11-45M22.5	lincRNA	chr17	17138747	17139432	-	95.0477	-1.1017	0.423252	-2.60295	0.00924257	NA	136.414	123.262	75.1538	45.3618
ENSG00000266531	MIR4706	miRNA	chr14	65511406	65511487	+	18.2993	-1.83868	0.876897	-2.0968	0.0360112	NA	30.6931	26.5486	8.73881	7.21665
ENSG00000266621	AC104841.1	miRNA	chr2	242184617	242184714	-	41.5931	-1.44651	0.719517	-2.01039	0.0443903	NA	100.037	21.8078	21.847	22.6809
ENSG00000266644	RP11-927P21.2	antisense	chr17	62895884	62896834	+	34.7398	-1.62134	0.714054	-2.27061	0.0231705	NA	78.4379	26.5486	17.4776	16.4952
ENSG00000266967	AARSD1	protein_coding	chr17	41102543	41116515	-	152.206	-1.09938	0.350973	-3.13238	0.00173397	0.045458	246.682	168.774	105.74	87.6307
ENSG00000267044	AC005757.6	antisense	chr19	45639251	45640235	-	25.7749	-1.63379	0.750346	-2.17739	0.0294518	NA	42.0609	36.0303	15.7299	9.27854
ENSG00000267096	CTD-2537I9.13	sense_intronic	chr19	56181998	56183435	+	56.8089	-1.74596	0.546567	-3.19441	0.00140119	NA	107.994	67.3198	32.3336	19.588
ENSG00000267136	RP11-53B2.3	antisense	chr18	13514519	13522887	-	99.0698	-1.03483	0.503297	-2.05611	0.0397724	NA	173.928	92.9203	94.3792	35.0523
ENSG00000267244	CTB-31O20.4	processed_transcript	chr19	1822088	1824544	+	229.297	-1.08924	0.325291	-3.34851	0.000812465	0.0346216	396.737	227.56	148.56	144.333
ENSG00000267251	AC139100.3	antisense	chr18	77941563	77960875	+	56.9396	-1.23545	0.508542	-2.42939	0.0151241	NA	89.8057	70.1643	35.8291	31.9594
ENSG00000267255	CTB-50L17.5	antisense	chr19	4429686	4430931	-	121.159	-1.06615	0.386198	-2.76064	0.00576888	0.0703567	201.21	127.054	82.1448	74.2284
ENSG00000267293	RP11-8H2.1	pseudogene	chr18	43608272	43609795	+	32.5546	-1.64889	0.695047	-2.37234	0.0176757	NA	59.1126	39.823	20.9731	10.3095
ENSG00000267299	CTB-66B24.1	antisense	chr19	6109333	6125808	+	23.5468	-1.72852	0.872134	-1.98194	0.0474858	NA	48.8816	23.7041	17.4776	4.1238
ENSG00000267304	AC004637.1	antisense	chr19	3672580	3674293	+	51.3756	-1.45325	0.597771	-2.43111	0.0150528	NA	86.3954	64.4753	40.1985	14.4333
ENSG00000267341	RP11-640A1.3	antisense	chr18	60040127	60045363	-	21.7382	-2.04998	0.838155	-2.44583	0.014452	NA	45.4712	24.6523	9.61269	7.21665
ENSG00000267346	EIF5AP3	pseudogene	chr19	45631827	45632288	+	46.602	-1.45828	0.597181	-2.44194	0.0146087	NA	59.1126	77.7496	34.0814	15.4642
ENSG00000267375	CTB-186G2.4	antisense	chr19	39174513	39184246	-	33.6674	-1.36351	0.646939	-2.10763	0.0350631	NA	53.4287	43.6156	20.0993	17.5261
ENSG00000267491	CTD-2373H9.5	antisense	chr17	76899345	76901106	+	71.4589	-1.60595	0.501504	-3.20227	0.00136351	NA	133.003	82.4904	44.5679	25.7737
ENSG00000267518	RP11-794C22.2	pseudogene	chr17	74341842	74342162	+	14.0904	-2.2018	1.06353	-2.07028	0.0384262	NA	28.4195	18.0152	7.86493	2.0619
ENSG00000267521	RP11-87G24.6	lincRNA	chr17	74953105	74954304	-	16.8513	-1.87375	0.922522	-2.03112	0.0422431	NA	27.2827	25.6005	5.24329	9.27854
ENSG00000267587	RP11-687F6.4	pseudogene	chr18	44432595	44433845	-	93.6623	-1.44735	0.426512	-3.39344	0.000690195	NA	145.508	128.951	62.0456	38.1451
ENSG00000267764	RP11-484L8.1	antisense	chr18	46352422	46361141	-	87.9949	-1.25888	0.441849	-2.84913	0.00438396	NA	154.602	93.8684	55.0545	48.4546
ENSG00000267848	AL118506.1	protein_coding	chr20	62585007	62585495	+	36.2612	-1.37202	0.694823	-1.97463	0.0483098	NA	77.3011	27.4968	22.7209	17.5261
ENSG00000267857	PRED58	protein_coding	chr21	46520728	46534873	-	78.5141	-1.09981	0.457627	-2.40328	0.0162488	NA	131.867	82.4904	53.3067	46.3927
ENSG00000267934	CTB-176F20.3	antisense	chr19	23506770	23511903	+	73.6865	-1.27473	0.499446	-2.55229	0.0107017	NA	138.687	70.1643	49.8112	36.0832
ENSG00000268518	CTD-2545M3.8	lincRNA	chr19	50990067	50990895	-	36.7774	-1.99661	0.682021	-2.92749	0.00341706	NA	70.4804	47.4083	20.9731	8.2476
ENSG00000268743	CTD-2538G9.5	sense_intronic	chr19	16954836	16957284	+	51.3264	-1.51166	0.549641	-2.75026	0.00595473	NA	88.6689	63.5271	31.4597	21.6499
ENSG00000268950	AC114494.1	protein_coding	chr1	31902192	31902614	-	4.95676	-4.33592	2.10863	-2.05628	0.0397559	NA	11.3678	7.58533	0.873881	0
ENSG00000269304	AC010522.1	pseudogene	chr19	58337829	58338146	-	73.1094	-1.68439	0.539076	-3.12459	0.00178056	NA	152.329	71.1124	46.3157	22.6809
ENSG00000269463	RP11-727F15.13	sense_intronic	chr11	62575154	62575535	-	48.6611	-1.18964	0.582314	-2.04295	0.0410571	NA	90.9425	44.5638	32.3336	26.8047
ENSG00000269487	CTB-174O21.2	antisense	chr19	47231860	47235957	+	66.5069	-1.20395	0.498304	-2.4161	0.0156878	NA	90.9425	94.8166	52.4329	27.8356
ENSG00000269534	CTC-453G23.5	antisense	chr19	48621689	48630963	+	79.3491	-1.058	0.483334	-2.18895	0.0286001	NA	144.371	70.1643	47.1896	55.6713
ENSG00000269549	AL031663.2	protein_coding	chr20	44074071	44077220	+	68.9486	-1.31694	0.493453	-2.66883	0.0076117	NA	113.678	83.4386	49.8112	28.8666
ENSG00000269563	AC138655.1	protein_coding	chr2	47799601	47801998	+	10.4277	-3.31328	1.32066	-2.50881	0.0121139	NA	28.4195	9.48166	1.74776	2.0619
ENSG00000269633	AC017081.1	protein_coding	chr2	207220463	207220843	+	4.35978	-5.64309	2.25216	-2.50564	0.0122232	NA	7.95747	9.48166	0	0
ENSG00000269806	CTD-3001H11.1	antisense	chr19	48118956	48129652	-	100.35	-1.12955	0.444346	-2.54206	0.0110201	NA	165.97	109.987	82.1448	43.2999
ENSG00000269832	AL627171.2	protein_coding	chr14	50291993	50293258	+	119.763	-1.15901	0.393165	-2.9479	0.00319945	0.0563705	190.979	140.329	90.0098	57.7332
ENSG00000269924	RP11-697N18.4	sense_intronic	chr8	48439959	48440710	+	51.2026	-1.07203	0.539607	-1.98668	0.0469581	NA	82.985	55.9418	34.9552	30.9285
ENSG00000269967	RP11-84A19.4	lincRNA	chr1	32317514	32387442	-	184.967	-1.07727	0.311132	-3.46242	0.000535344	0.0327566	272.827	229.456	129.334	108.25
ENSG00000270022	RNU12	lincRNA	chr22	43011250	43011913	+	58.5374	-1.76149	0.518608	-3.39657	0.000682369	NA	106.857	73.9569	24.4687	28.8666
ENSG00000270072	RP11-750H9.7	sense_intronic	chr11	47535157	47536441	-	52.9077	-2.03353	0.556679	-3.65297	0.000259221	NA	105.721	64.4753	21.847	19.588
ENSG00000270124	RP11-118F19.1	lincRNA	chr16	85613615	85617177	-	58.5451	-1.14262	0.501499	-2.27841	0.0227024	NA	80.7115	80.5941	41.9463	30.9285
ENSG00000270405	RP11-208G20.3	pseudogene	chr7	152063848	152064100	+	47.2075	-1.93206	0.571638	-3.37986	0.000725234	NA	84.1218	65.4234	16.6037	22.6809
ENSG00000270421	RP11-351O1.4	pseudogene	chr10	65118505	65118864	+	43.4531	-1.19465	0.598256	-1.99689	0.0458374	NA	78.4379	42.6675	27.9642	24.7428
ENSG00000270760	AD001527.7	antisense	chr19	36634983	36639250	-	37.4492	-1.73765	0.651314	-2.66791	0.00763246	NA	72.754	42.6675	20.9731	13.4023
ENSG00000270832	RP1-168P16.3	pseudogene	chr16	89525278	89525845	+	99.8044	-2.16823	0.434138	-4.99433	5.90399e-07	NA	203.484	123.262	38.4508	34.0213
ENSG00000270901	RP11-592P9.1	pseudogene	chr3	122203844	122204083	+	58.9672	-1.18849	0.493713	-2.40724	0.0160735	NA	85.2586	78.6978	35.8291	36.0832
ENSG00000270994	RP11-293B7.1	pseudogene	chr1	183678440	183679375	-	14.0642	-2.13348	1.08179	-1.97218	0.0485891	NA	36.377	9.48166	5.24329	5.15475
ENSG00000271137	RP5-966M1.4	pseudogene	chr3	52787542	52788706	+	68.7095	-1.11073	0.459402	-2.41778	0.0156154	NA	92.0793	95.7647	43.6941	43.2999
ENSG00000271146	RP11-479F13.1	pseudogene	chr2	61476915	61477756	+	32.7799	-1.38512	0.657315	-2.10724	0.0350969	NA	51.1552	43.6156	15.7299	20.619
ENSG00000271350	CTD-2384B9.1	pseudogene	chr11	47062578	47063496	-	32.0793	-1.94621	0.698473	-2.78637	0.00533019	NA	65.9333	36.0303	13.9821	12.3714
ENSG00000271483	RP11-384A12.1	pseudogene	chr3	194192652	194192814	+	26.4991	-1.64621	0.743457	-2.21426	0.026811	NA	50.0184	30.3413	12.2343	13.4023
ENSG00000271709	RP11-297J22.1	lincRNA	chr2	121623953	121624978	-	48.3811	-1.2386	0.626747	-1.97624	0.0481279	NA	84.1218	52.1491	42.8202	14.4333
ENSG00000271765	7SK	misc_RNA	chr6	136866330	136866630	+	102.2	-1.09962	0.398687	-2.7581	0.00581391	NA	150.055	128.951	75.1538	54.6403
ENSG00000271774	RP4-678D15.1	antisense	chr20	51872518	52103813	-	3.41162	-5.28664	2.43075	-2.1749	0.0296379	NA	7.95747	5.68899	0	0
ENSG00000271779	RP11-87N3.6	pseudogene	chr17	62568947	62569199	+	31.0556	-1.3697	0.682656	-2.00642	0.0448111	NA	47.7448	41.7193	13.1082	21.6499
ENSG00000271806	RP5-892K4.1	antisense	chr1	2072523	2076718	-	75.4455	-1.44543	0.511939	-2.82345	0.00475099	NA	154.602	66.3716	43.6941	37.1142
ENSG00000271930	RP11-44N12.5	lincRNA	chr8	99955823	99956326	+	3.88443	-5.46848	2.41395	-2.26536	0.0234904	NA	13.6414	1.89633	0	0
ENSG00000272028	U6	snRNA	chr12	51407917	51408024	-	26.8016	-1.68942	0.726397	-2.32575	0.0200319	NA	42.0609	39.823	13.9821	11.3404
ENSG00000272088	RP11-168F9.2	lincRNA	chr1	3403810	3404191	+	4.2642	-5.60677	2.27837	-2.46087	0.0138601	NA	11.3678	5.68899	0	0
ENSG00000272161	RP4-713A8.1	sense_intronic	chr1	2257640	2258132	-	5.92222	-6.07964	2.09276	-2.90508	0.00367161	NA	17.0517	6.63716	0	0
ENSG00000272219	CTB-181H17.1	sense_intronic	chr7	101603396	101605174	+	175.574	-1.07798	0.385114	-2.79911	0.00512429	0.0665182	326.256	150.758	123.217	102.064
ENSG00000272283	Metazoa_SRP	misc_RNA	chr21	47955709	47956003	+	120.74	-1.04986	0.433023	-2.42448	0.0153302	0.110356	217.125	109.039	97.0008	59.7951
ENSG00000272767	JMJD1C-AS1	antisense	chr10	65224989	65226323	+	124.341	-1.04897	0.362782	-2.89145	0.00383472	0.0606021	164.833	170.67	91.7575	70.1046
ENSG00000272992	RP11-809C18.4	lincRNA	chr10	714400	715521	+	159.932	-1.1128	0.369193	-3.01415	0.00257696	0.0528196	268.28	169.722	122.343	79.3831
ENSG00000273066	RP11-216L13.19	processed_transcript	chr9	139693675	139704494	+	350.044	-1.06436	0.251047	-4.2397	2.23821e-05	0.0091562	527.466	420.037	228.957	223.716
ENSG00000273084	RP11-1275H24.3	lincRNA	chr7	5468362	5469303	+	62.766	-1.00676	0.47947	-2.09973	0.0357523	NA	78.4379	89.1276	40.1985	43.2999
ENSG00000273142	RP11-458F8.4	lincRNA	chr7	66367844	66371284	+	80.935	-1.63508	0.501397	-3.26104	0.00111004	NA	167.107	77.7496	31.4597	47.4237
ENSG00000273151	RP11-449P15.2	antisense	chr7	919427	926184	-	443.316	-1.02914	0.303792	-3.38763	0.000704984	0.0345415	771.874	419.089	345.183	237.118
ENSG00000273160	RP11-104L21.3	lincRNA	chr1	167426979	167429128	-	3.93285	-5.49187	2.32455	-2.36255	0.0181498	NA	9.09425	6.63716	0	0
ENSG00000273188	RP3-402G11.25	antisense	chr22	50630153	50630831	-	126.378	-1.07557	0.38019	-2.82903	0.00466899	0.0643538	200.073	143.173	95.253	67.0117
ENSG00000273394	RP11-255E6.6	antisense	chr3	113665852	113666417	-	5.44941	-5.96357	2.11444	-2.82041	0.00479628	NA	11.3678	10.4298	0	0
ENSG00000273445	RP11-1399P15.1	antisense	chr2	87777014	87777553	-	54.3348	-1.17249	0.580714	-2.01905	0.0434822	NA	80.7115	70.1643	48.9373	17.5261

## Sheet: Upregulated targets
Gene	Gene-symbol	Gene_Biotype	Chr	Start	End	Strand	baseMean	log2FoldChange	lfcSE	stat	pvalue	padj	WT_1	WT_2	MUT_1	MUT_2
ENSG00000000971	CFH	protein_coding	chr1	196621008	196716634	+	52.9986	1.54716	0.774583	1.99741	0.0457805	NA	21.5988	32.2376	14.856	143.302
ENSG00000001626	CFTR	protein_coding	chr7	117105838	117356025	+	64.3963	2.05126	0.595295	3.44579	0.000569398	NA	27.2827	22.756	49.8112	157.735
ENSG00000002933	TMEM176A	protein_coding	chr7	150497491	150502208	+	17.1758	3.2868	1.24358	2.64303	0.00821689	NA	4.54712	1.89633	3.49552	58.7641
ENSG00000006074	CCL18	protein_coding	chr17	34391640	34399392	+	11.4783	4.45971	1.68183	2.6517	0.00800882	NA	0	1.89633	1.74776	42.2689
ENSG00000010671	BTK	protein_coding	chrX	100604435	100641183	-	23.68	2.28558	0.85108	2.68551	0.00724202	NA	4.54712	11.378	26.2164	52.5784
ENSG00000011465	DCN	protein_coding	chr12	91539025	91576900	-	266.394	4.15933	1.93782	2.1464	0.0318412	0.157916	31.8299	24.6523	18.3515	990.742
ENSG00000011600	TYROBP	protein_coding	chr19	36395303	36399197	-	32.6607	4.52277	2.09263	2.16129	0.0306731	NA	4.54712	0.948166	3.49552	121.652
ENSG00000026751	SLAMF7	protein_coding	chr1	160709037	160724611	+	30.5116	5.95064	2.70682	2.19839	0.0279213	NA	0	1.89633	2.62164	117.528
ENSG00000038945	MSR1	protein_coding	chr8	15965387	16424999	-	46.9281	2.50631	0.842449	2.97503	0.00292963	NA	14.7782	13.2743	12.2343	147.426
ENSG00000042980	ADAM28	protein_coding	chr8	24151553	24216531	+	24.2925	2.36534	1.0115	2.33845	0.019364	NA	2.27356	13.2743	10.4866	71.1355
ENSG00000049540	ELN	protein_coding	chr7	73442119	73484237	+	53.9956	1.52426	0.629119	2.42284	0.0153996	NA	32.9667	22.756	37.5769	122.683
ENSG00000057657	PRDM1	protein_coding	chr6	106534195	106557814	+	61.0097	1.54461	0.602555	2.56343	0.0103644	NA	38.6506	23.7041	44.5679	137.116
ENSG00000066336	SPI1	protein_coding	chr11	47376411	47400127	-	24.282	1.83789	0.858944	2.13971	0.0323781	NA	6.82069	14.2225	18.3515	57.7332
ENSG00000072694	FCGR2B	protein_coding	chr1	161551101	161648444	+	12.9321	2.37623	1.20643	1.96963	0.0488806	NA	4.54712	3.79266	5.24329	38.1451
ENSG00000075884	ARHGAP15	protein_coding	chr2	143848931	144525921	+	12.4899	3.54216	1.37927	2.56814	0.0102244	NA	0	3.79266	6.99105	39.1761
ENSG00000077984	CST7	protein_coding	chr20	24929866	24940564	+	36.1364	1.25622	0.634944	1.97847	0.0478752	NA	22.7356	19.9115	41.0724	60.826
ENSG00000078098	FAP	protein_coding	chr2	163027194	163101661	-	22.0136	2.14377	1.0157	2.11062	0.0348046	NA	5.68391	10.4298	6.99105	64.9498
ENSG00000078596	ITM2A	protein_coding	chrX	78615881	78623164	-	9.01732	3.96461	1.61428	2.45596	0.014051	NA	2.27356	0	6.99105	26.8047
ENSG00000080573	COL5A3	protein_coding	chr19	10070237	10121147	-	39.2574	1.87906	0.791492	2.37407	0.0175934	NA	12.5046	20.8596	17.4776	106.188
ENSG00000081237	PTPRC	protein_coding	chr1	198607801	198726545	+	105.746	3.52908	1.75027	2.01631	0.0437678	NA	20.4621	13.2743	13.9821	375.266
ENSG00000082074	FYB	protein_coding	chr5	39105338	39274630	-	28.5379	2.18527	0.889782	2.45596	0.014051	NA	9.09425	11.378	12.2343	81.445
ENSG00000084674	APOB	protein_coding	chr2	21224301	21266945	-	43.1128	1.32112	0.663234	1.99194	0.0463777	NA	35.2402	14.2225	38.4508	84.5379
ENSG00000086289	EPDR1	protein_coding	chr7	37723446	37991543	+	116.459	1.17026	0.418531	2.79611	0.00517215	0.066656	48.8816	93.8684	135.452	187.633
ENSG00000090104	RGS1	protein_coding	chr1	192544857	192549161	+	78.1925	4.83448	2.03181	2.37939	0.0173413	NA	6.82069	3.79266	5.24329	296.913
ENSG00000090376	IRAK3	protein_coding	chr12	66582659	66648402	+	31.0332	2.25251	0.937358	2.40304	0.0162592	NA	9.09425	12.3262	7.86493	94.8473
ENSG00000090382	LYZ	protein_coding	chr12	69742121	69748014	+	252.201	4.46012	1.92331	2.31898	0.0203964	0.126149	12.5046	31.2895	22.7209	942.288
ENSG00000091181	IL5RA	protein_coding	chr3	3111233	3168297	-	3.37272	5.14054	2.43856	2.10802	0.0350294	NA	0	0	5.24329	8.2476
ENSG00000091986	CCDC80	protein_coding	chr3	112323407	112368377	-	498.458	1.0513	0.302696	3.47311	0.000514457	0.0320347	271.691	376.422	457.04	888.678
ENSG00000093072	CECR1	protein_coding	chr22	17660194	17702879	-	44.7989	1.48245	0.717058	2.06741	0.0386959	NA	27.2827	19.9115	22.7209	109.281
ENSG00000100055	CYTH4	protein_coding	chr22	37678068	37711382	+	13.9472	2.56353	1.2535	2.04509	0.0408457	NA	2.27356	5.68899	3.49552	44.3308
ENSG00000100097	LGALS1	protein_coding	chr22	38071615	38075813	+	173.48	2.03834	0.928989	2.19415	0.0282245	0.148409	52.2919	83.4386	117.974	440.215
ENSG00000100368	CSF2RB	protein_coding	chr22	37309670	37336491	+	40.4283	2.2494	0.783543	2.87081	0.00409427	NA	14.7782	13.2743	19.2254	114.435
ENSG00000101825	MXRA5	protein_coding	chrX	3226606	3264682	-	83.6182	3.85912	1.90679	2.02389	0.0429817	NA	15.9149	5.68899	8.73881	304.13
ENSG00000102575	ACP5	protein_coding	chr19	11685475	11689823	-	79.9482	1.30095	0.568916	2.28671	0.0222125	NA	34.1034	57.8381	51.559	176.292
ENSG00000103710	RASL12	protein_coding	chr15	65345679	65369028	-	6.52341	4.61149	2.03891	2.26175	0.0237131	NA	0	0.948166	3.49552	21.6499
ENSG00000104689	TNFRSF10A	protein_coding	chr8	23047965	23082639	-	4.77921	5.63965	2.26635	2.48842	0.012831	NA	0	0	2.62164	16.4952
ENSG00000104783	KCNN4	protein_coding	chr19	44270685	44285409	-	17.54	1.846	0.919371	2.00789	0.0446546	NA	5.68391	9.48166	20.9731	34.0213
ENSG00000105697	HAMP	protein_coding	chr19	35771619	35776046	+	7.8528	3.88311	1.66665	2.32988	0.0198123	NA	0	1.89633	7.86493	21.6499
ENSG00000105967	TFEC	protein_coding	chr7	115575202	115799950	-	19.7754	2.56888	1.19262	2.15399	0.0312409	NA	5.68391	5.68899	1.74776	65.9808
ENSG00000106366	SERPINE1	protein_coding	chr7	100770370	100782547	+	74.6245	3.78079	1.72791	2.18808	0.0286639	NA	13.6414	6.63716	12.2343	265.985
ENSG00000106483	SFRP4	protein_coding	chr7	37945543	38065297	-	75.8115	2.51051	0.636412	3.94479	7.98707e-05	NA	20.4621	24.6523	43.6941	214.437
ENSG00000106538	RARRES2	protein_coding	chr7	150035408	150038763	-	61.2596	2.60178	0.748972	3.4738	0.000513137	NA	20.4621	14.2225	22.7209	187.633
ENSG00000107796	ACTA2	protein_coding	chr10	90694831	90751147	-	60.8979	1.64472	0.688126	2.39014	0.0168418	NA	22.7356	36.0303	27.0903	157.735
ENSG00000107984	DKK1	protein_coding	chr10	54074056	54077802	+	58.651	1.08362	0.511255	2.11954	0.0340451	NA	42.0609	33.1858	65.5411	93.8164
ENSG00000110077	MS4A6A	protein_coding	chr11	59939081	59952139	-	29.0773	4.16508	1.11871	3.7231	0.000196794	NA	2.27356	3.79266	6.11717	104.126
ENSG00000110079	MS4A4A	protein_coding	chr11	60048014	60076445	+	13.5931	3.58885	1.41371	2.53861	0.0111293	NA	2.27356	1.89633	1.74776	48.4546
ENSG00000110799	VWF	protein_coding	chr12	6058040	6233936	-	77.5887	1.59389	0.643697	2.47614	0.013281	NA	42.0609	35.0821	33.2075	200.004
ENSG00000110876	SELPLG	protein_coding	chr12	109015686	109027735	-	35.8888	2.64862	0.762213	3.47491	0.000511022	NA	10.231	9.48166	27.9642	95.8783
ENSG00000111348	ARHGDIB	protein_coding	chr12	15094951	15114662	-	35.3586	7.02888	2.6163	2.68657	0.00721888	NA	1.13678	0	5.24329	135.054
ENSG00000112041	TULP1	protein_coding	chr6	35465651	35480715	-	18.5146	2.00929	0.913545	2.19944	0.0278463	NA	9.09425	5.68899	20.0993	39.1761
ENSG00000112299	VNN1	protein_coding	chr6	133002729	133035188	-	22.0049	3.48062	1.17468	2.96304	0.00304618	NA	3.41034	3.79266	3.49552	77.3212
ENSG00000112936	C7	protein_coding	chr5	40909354	40983041	+	32.0571	2.06463	0.908831	2.27174	0.0231023	NA	11.3678	13.2743	8.73881	94.8473
ENSG00000113263	ITK	protein_coding	chr5	156569944	156682201	+	20.8479	1.96835	0.881305	2.23345	0.0255193	NA	11.3678	5.68899	20.9731	45.3618
ENSG00000113721	PDGFRB	protein_coding	chr5	149493400	149535435	-	80.8874	1.62542	0.6227	2.61028	0.00904683	NA	48.8816	30.3413	40.1985	204.128
ENSG00000115956	PLEK	protein_coding	chr2	68592305	68624585	+	22.4675	4.07193	1.24622	3.26742	0.00108532	NA	1.13678	3.79266	3.49552	81.445
ENSG00000117091	CD48	protein_coding	chr1	160648536	160681641	-	12.1473	3.41235	1.34016	2.54622	0.0108896	NA	2.27356	1.89633	5.24329	39.1761
ENSG00000117152	RGS4	protein_coding	chr1	163038565	163046592	+	37.3385	1.55232	0.62118	2.49899	0.012455	NA	17.0517	20.8596	56.8023	54.6403
ENSG00000117215	PLA2G2D	protein_coding	chr1	20438432	20446050	-	11.4162	3.06182	1.51751	2.01767	0.0436262	NA	0	4.74083	1.74776	39.1761
ENSG00000117228	GBP1	protein_coding	chr1	89518002	89531043	-	34.8235	2.40119	0.95444	2.51581	0.011876	NA	6.82069	15.1707	6.99105	110.312
ENSG00000118194	TNNT2	protein_coding	chr1	201328136	201346890	-	13.1319	2.48984	1.14864	2.16763	0.0301866	NA	1.13678	6.63716	14.856	29.8975
ENSG00000118785	SPP1	protein_coding	chr4	88896819	88904562	+	81.0685	4.10555	1.64531	2.4953	0.0125851	NA	10.231	7.58533	15.7299	290.728
ENSG00000119888	EPCAM	protein_coding	chr2	47572297	47614740	+	62.6581	1.2391	0.52328	2.36795	0.0178868	NA	30.6931	43.6156	62.9194	113.404
ENSG00000120708	TGFBI	protein_coding	chr5	135364584	135399507	+	43.353	2.23041	0.794264	2.80814	0.00498285	NA	25.0092	5.68899	26.2164	116.497
ENSG00000122176	FMOD	protein_coding	chr1	203309756	203320617	-	32.216	3.3461	1.00762	3.32078	0.000897666	NA	6.82069	4.74083	6.99105	110.312
ENSG00000123610	TNFAIP6	protein_coding	chr2	152214106	152236560	+	11.6203	6.92199	1.88864	3.66507	0.000247276	NA	0	0	5.24329	41.238
ENSG00000123689	G0S2	protein_coding	chr1	209848765	209849733	+	104.122	1.30951	0.40055	3.26928	0.00107823	NA	51.1552	68.2679	131.082	165.983
ENSG00000124102	PI3	protein_coding	chr20	43803517	43805185	+	7.44876	3.65462	1.80517	2.02453	0.0429158	NA	2.27356	0	1.74776	25.7737
ENSG00000124107	SLPI	protein_coding	chr20	43880880	43883205	-	9.67409	4.20359	1.7305	2.42912	0.0151357	NA	0	1.89633	1.74776	35.0523
ENSG00000124491	F13A1	protein_coding	chr6	6144318	6321246	-	20.313	2.61352	1.05428	2.47896	0.0131767	NA	5.68391	5.68899	6.99105	62.8879
ENSG00000124693	HIST1H3B	protein_coding	chr6	26031817	26032288	-	4167.22	1.02597	0.222022	4.621	3.81886e-06	0.00408084	2156.47	3331.85	4675.26	6505.29
ENSG00000125810	CD93	protein_coding	chr20	23059986	23066977	-	33.0001	3.1857	0.996567	3.19667	0.00139023	NA	11.3678	1.89633	10.4866	108.25
ENSG00000132274	TRIM22	protein_coding	chr11	5710919	5758319	+	36.2157	2.75986	0.816811	3.37882	0.000727971	NA	9.09425	9.48166	20.0993	106.188
ENSG00000132329	RAMP1	protein_coding	chr2	238767536	238820756	+	175.503	1.24082	0.346079	3.58536	0.000336614	0.0285627	82.985	125.158	206.236	287.635
ENSG00000132357	CARD6	protein_coding	chr5	40841286	40860275	+	50.1546	1.12627	0.548842	2.05209	0.0401609	NA	30.6931	32.2376	54.1806	83.5069
ENSG00000132465	IGJ	protein_coding	chr4	71521258	71547534	-	106.126	3.90524	1.82317	2.14201	0.032193	NA	11.3678	15.1707	11.3605	386.606
ENSG00000133110	POSTN	protein_coding	chr13	38136720	38172981	-	355.236	4.8852	1.85822	2.62897	0.00856439	0.0845689	11.3678	35.0821	44.5679	1329.92
ENSG00000133561	GIMAP6	protein_coding	chr7	150322463	150329473	-	11.1791	3.37716	1.54801	2.18161	0.0291385	NA	0	3.79266	1.74776	39.1761
ENSG00000134516	DOCK2	protein_coding	chr5	169064251	169510386	+	57.3966	1.2309	0.609406	2.01983	0.0434012	NA	42.0609	26.5486	39.3246	121.652
ENSG00000134827	TCN1	protein_coding	chr11	59620273	59634048	-	34.9381	2.21789	0.930015	2.38478	0.0170891	NA	18.1885	6.63716	8.73881	106.188
ENSG00000134853	PDGFRA	protein_coding	chr4	55095264	55164414	+	84.9962	1.37046	0.522443	2.62318	0.00871128	NA	44.3345	50.2528	62.9194	182.478
ENSG00000135218	CD36	protein_coding	chr7	79998891	80308593	+	35.2536	1.71495	0.709712	2.4164	0.0156749	NA	14.7782	18.0152	28.8381	79.3831
ENSG00000135905	DOCK10	protein_coding	chr2	225629807	225907162	-	40.077	2.35893	0.734849	3.21009	0.00132696	NA	14.7782	11.378	27.9642	106.188
ENSG00000136235	GPNMB	protein_coding	chr7	23275586	23314727	+	227.753	4.97339	1.73052	2.87393	0.00405393	0.062013	9.09425	18.9633	37.5769	845.379
ENSG00000136250	AOAH	protein_coding	chr7	36552456	36764154	-	40.5949	1.77476	0.646287	2.74609	0.00603098	NA	21.5988	15.1707	41.0724	84.5379
ENSG00000136869	TLR4	protein_coding	chr9	120466610	120479149	+	26.1419	2.25288	0.993253	2.26818	0.0233181	NA	12.5046	5.68899	6.99105	79.3831
ENSG00000137265	IRF4	protein_coding	chr6	391739	411447	+	27.6734	1.5332	0.75193	2.03902	0.0414483	NA	10.231	18.0152	28.8381	53.6094
ENSG00000137337	MDC1	protein_coding	chr6	30667584	30685666	-	81.6668	1.60821	0.437371	3.677	0.00023599	NA	40.9241	39.823	134.578	111.343
ENSG00000137491	SLCO2B1	protein_coding	chr11	74811608	74917594	+	29.9759	1.80543	0.845319	2.1358	0.0326957	NA	11.3678	15.1707	13.9821	79.3831
ENSG00000137673	MMP7	protein_coding	chr11	102391239	102401484	-	39.0975	8.67725	4.1423	2.09479	0.0361896	NA	0	0	1.74776	154.642
ENSG00000138080	EMILIN1	protein_coding	chr2	27301435	27309271	+	71.0984	1.78751	0.598569	2.98631	0.00282366	NA	29.5563	34.134	45.4418	175.261
ENSG00000138449	SLC40A1	protein_coding	chr2	190425305	190448484	-	177.17	1.40863	0.369779	3.80939	0.000139308	0.0229302	79.5747	113.78	184.389	330.935
ENSG00000138615	CILP	protein_coding	chr15	65488337	65503826	-	50.5241	3.14709	1.59001	1.97929	0.0477828	NA	9.09425	11.378	10.4866	171.138
ENSG00000138722	MMRN1	protein_coding	chr4	90800683	90875780	+	16.871	2.13308	1.03218	2.06658	0.038774	NA	6.82069	5.68899	9.61269	45.3618
ENSG00000139329	LUM	protein_coding	chr12	91496406	91505608	-	281.773	3.19832	1.5171	2.10818	0.0350154	0.165572	50.0184	60.6826	63.7933	952.597
ENSG00000140285	FGF7	protein_coding	chr15	49715293	49780972	+	20.7178	2.40189	1.17934	2.03663	0.0416869	NA	4.54712	8.53349	1.74776	68.0427
ENSG00000140538	NTRK3	protein_coding	chr15	88418230	88799999	-	51.599	1.17541	0.538565	2.18249	0.029073	NA	32.9667	30.3413	58.55	84.5379
ENSG00000140937	CDH11	protein_coding	chr16	64977656	65160015	-	78.5965	1.43036	0.63743	2.24394	0.024836	NA	30.6931	54.0455	35.8291	193.818
ENSG00000141753	IGFBP4	protein_coding	chr17	38599702	38613983	+	138.287	1.32148	0.44971	2.93851	0.00329795	0.0569896	70.4804	87.2313	105.74	289.697
ENSG00000142910	TINAGL1	protein_coding	chr1	32042116	32053288	+	12.2002	2.72961	1.27279	2.14458	0.0319863	NA	4.54712	1.89633	5.24329	37.1142
ENSG00000143119	CD53	protein_coding	chr1	111415775	111442550	+	49.7284	2.46585	0.767956	3.21093	0.00132308	NA	18.1885	12.3262	20.9731	147.426
ENSG00000143196	DPT	protein_coding	chr1	168664697	168698502	-	32.0155	2.86724	0.940434	3.04885	0.00229723	NA	6.82069	8.53349	9.61269	103.095
ENSG00000143226	FCGR2A	protein_coding	chr1	161475220	161493803	+	31.1874	2.77953	0.898784	3.09255	0.00198448	NA	10.231	5.68899	13.9821	94.8473
ENSG00000145321	GC	protein_coding	chr4	72607410	72669758	-	36.1591	1.85273	0.944336	1.96194	0.0497694	NA	23.8724	7.58533	6.99105	106.188
ENSG00000145649	GZMA	protein_coding	chr5	54398476	54406080	+	5.57456	5.86489	2.10938	2.78038	0.00542947	NA	0	0	7.86493	14.4333
ENSG00000145777	TSLP	protein_coding	chr5	110405760	110413722	+	137.833	1.08278	0.354668	3.05295	0.00226602	0.04961	87.5322	89.1276	158.172	216.499
ENSG00000146151	HMGCLL1	protein_coding	chr6	55299167	55444012	-	115.976	1.01537	0.374768	2.70933	0.00674189	0.0756165	72.754	80.5941	136.325	174.23
ENSG00000146674	IGFBP3	protein_coding	chr7	45951949	45961473	-	31.3965	2.90987	0.961193	3.02735	0.00246705	NA	9.09425	5.68899	8.73881	102.064
ENSG00000147113	CXorf36	protein_coding	chrX	45007619	45060146	-	7.59506	3.83268	1.67961	2.28189	0.0224959	NA	0	1.89633	7.86493	20.619
ENSG00000147168	IL2RG	protein_coding	chrX	70327254	70331958	-	12.4251	2.82804	1.2002	2.35631	0.0184577	NA	2.27356	3.79266	9.61269	34.0213
ENSG00000148346	LCN2	protein_coding	chr9	130911350	130915734	+	98.6326	4.00666	1.70369	2.35176	0.018685	NA	13.6414	9.48166	15.7299	355.678
ENSG00000149418	ST14	protein_coding	chr11	130029457	130080271	+	31.0549	1.63834	0.81238	2.01672	0.0437249	NA	15.9149	14.2225	15.7299	78.3522
ENSG00000149635	OCSTAMP	protein_coding	chr20	45169585	45179213	-	3.03645	4.99228	2.52121	1.98011	0.0476908	NA	0	0	6.99105	5.15475
ENSG00000150681	RGS18	protein_coding	chr1	192127587	192154945	+	4.99768	5.7046	2.22005	2.56958	0.0101821	NA	0	0	3.49552	16.4952
ENSG00000151632	AKR1C2	protein_coding	chr10	5029967	5060223	-	20.5036	2.759	0.969189	2.84671	0.00441738	NA	6.82069	3.79266	15.7299	55.6713
ENSG00000152583	SPARCL1	protein_coding	chr4	88394487	88452213	-	60.6967	1.92142	0.620562	3.09625	0.00195985	NA	31.8299	18.9633	44.5679	147.426
ENSG00000152726	FAM21B	protein_coding	chr10	47894023	47949412	+	38.9146	1.41127	0.681462	2.07094	0.0383644	NA	29.5563	13.2743	77.7754	35.0523
ENSG00000154451	GBP5	protein_coding	chr1	89724633	89738544	-	11.7953	3.45514	1.42632	2.42241	0.015418	NA	0	3.79266	5.24329	38.1451
ENSG00000155926	SLA	protein_coding	chr8	134048973	134115298	-	29.8765	2.70704	0.960804	2.81747	0.00484031	NA	10.231	5.68899	8.73881	94.8473
ENSG00000158869	FCER1G	protein_coding	chr1	161185024	161190489	+	16.0664	1.95317	0.967158	2.0195	0.0434355	NA	4.54712	8.53349	19.2254	31.9594
ENSG00000159166	LAD1	protein_coding	chr1	201342372	201368736	-	8.57826	2.85179	1.45228	1.96367	0.0495688	NA	2.27356	1.89633	4.36941	25.7737
ENSG00000159921	GNE	protein_coding	chr9	36214438	36277053	-	52615.1	3.86924	0.152366	25.3944	2.90871e-142	4.1647e-138	6488.75	6989.88	91972.5	105009
ENSG00000161572	LYZL6	protein_coding	chr17	34261522	34270703	-	3.11498	5.02641	2.49993	2.01062	0.044366	NA	0	0	5.24329	7.21665
ENSG00000162344	FGF19	protein_coding	chr11	69513000	69519410	-	58.1829	1.49466	0.52692	2.8366	0.00455974	NA	29.5563	31.2895	64.6672	107.219
ENSG00000162511	LAPTM5	protein_coding	chr1	31205316	31230667	-	101.207	4.17712	2.05867	2.02903	0.0424548	NA	13.6414	7.58533	5.24329	378.358
ENSG00000162645	GBP2	protein_coding	chr1	89571815	89616139	-	38.8237	3.07993	0.772997	3.98441	6.76486e-05	NA	6.82069	9.48166	29.712	109.281
ENSG00000162654	GBP4	protein_coding	chr1	89646831	89664615	-	16.5633	2.22275	1.02736	2.16355	0.0304989	NA	7.95747	3.79266	12.2343	42.2689
ENSG00000162739	SLAMF6	protein_coding	chr1	160454820	160493052	-	4.91914	5.68304	2.19862	2.58483	0.0097428	NA	0	0	5.24329	14.4333
ENSG00000162896	PIGR	protein_coding	chr1	207101863	207119811	-	333.774	3.58157	1.59955	2.23911	0.0251487	0.139728	54.5655	48.3565	62.0456	1170.13
ENSG00000163131	CTSS	protein_coding	chr1	150702672	150738433	-	145.092	3.64316	1.54504	2.35797	0.0183751	0.119589	25.0092	18.0152	33.2075	504.134
ENSG00000163220	S100A9	protein_coding	chr1	153330330	153333503	+	39.9842	2.42916	0.856012	2.83776	0.00454309	NA	13.6414	11.378	12.2343	122.683
ENSG00000163283	ALPP	protein_coding	chr2	233243244	233247599	+	6.36142	3.41478	1.73873	1.96395	0.0495359	NA	2.27356	0	8.73881	14.4333
ENSG00000163347	CLDN1	protein_coding	chr3	190023490	190040264	-	47.3107	1.44905	0.558936	2.59251	0.00952784	NA	26.146	24.6523	78.6493	59.7951
ENSG00000163359	COL6A3	protein_coding	chr2	238232646	238323018	-	289.638	3.28443	1.62055	2.02673	0.0426897	0.182566	61.3862	46.4601	50.6851	1000.02
ENSG00000163453	IGFBP7	protein_coding	chr4	57896939	57976551	-	106.695	1.25226	0.526684	2.37763	0.0174243	NA	55.7023	70.1643	63.7933	237.118
ENSG00000163492	CCDC141	protein_coding	chr2	179694484	179914813	-	56.9399	1.14213	0.540387	2.11355	0.0345541	NA	26.146	44.5638	61.1717	95.8783
ENSG00000163563	MNDA	protein_coding	chr1	158801107	158819296	+	9.43933	2.62233	1.3149	1.99431	0.0461179	NA	3.41034	1.89633	8.73881	23.7118
ENSG00000163565	IFI16	protein_coding	chr1	158969758	159024945	+	39.2826	1.82798	0.781692	2.3385	0.0193615	NA	19.3253	15.1707	17.4776	105.157
ENSG00000163739	CXCL1	protein_coding	chr4	74735110	74736959	+	12.3602	2.30083	1.12341	2.04807	0.040553	NA	4.54712	3.79266	12.2343	28.8666
ENSG00000164035	EMCN	protein_coding	chr4	101316498	101801283	-	3.23278	5.07637	2.51027	2.02224	0.0431514	NA	0	0	2.62164	10.3095
ENSG00000164125	FAM198B	protein_coding	chr4	159045626	159094470	-	40.0898	2.52247	0.842189	2.99513	0.00274328	NA	11.3678	12.3262	13.9821	122.683
ENSG00000164266	SPINK1	protein_coding	chr5	147204131	147211349	-	12.7056	3.91093	1.33337	2.93311	0.00335581	NA	2.27356	0.948166	10.4866	37.1142
ENSG00000164604	GPR85	protein_coding	chr7	112718386	112727833	-	76.977	1.01736	0.451461	2.25347	0.0242293	NA	40.9241	60.6826	108.361	97.9402
ENSG00000164692	COL1A2	protein_coding	chr7	94023873	94060544	+	574.065	4.96388	2.10261	2.36082	0.0182347	0.119162	29.5563	41.7193	21.847	2203.14
ENSG00000165140	FBP1	protein_coding	chr9	97365415	97402531	-	10.0711	2.85354	1.39771	2.04158	0.0411936	NA	0	4.74083	8.73881	26.8047
ENSG00000165168	CYBB	protein_coding	chrX	37639264	37672714	+	99.1516	4.07947	1.59963	2.55026	0.0107643	NA	13.6414	8.53349	21.847	352.585
ENSG00000166189	HPS6	protein_coding	chr10	103825147	103827792	+	176.11	1.01852	0.341481	2.98265	0.00285764	0.0543419	90.9425	141.277	206.236	265.985
ENSG00000166359	WDR88	protein_coding	chr19	33622996	33666701	+	37.6625	1.69835	0.65022	2.61196	0.00900241	NA	12.5046	22.756	46.3157	69.0736
ENSG00000166710	B2M	protein_coding	chr15	45003675	45011075	+	3306.87	1.02854	0.49439	2.08042	0.0374874	0.170612	1907.52	2443.42	3016.64	5859.92
ENSG00000166741	NNMT	protein_coding	chr11	114128509	114184007	+	38.8807	4.35692	0.994887	4.37931	1.19053e-05	NA	3.41034	3.79266	12.2343	136.085
ENSG00000166862	CACNG2	protein_coding	chr22	36959968	37099603	-	3.96673	5.37185	2.35148	2.28445	0.0223449	NA	0	0	3.49552	12.3714
ENSG00000166923	GREM1	protein_coding	chr15	33010175	33026870	+	77.1995	4.76842	1.91688	2.48759	0.012861	NA	9.09425	1.89633	12.2343	285.573
ENSG00000167094	TTC16	protein_coding	chr9	130478345	130493879	+	9.77408	2.80504	1.39986	2.0038	0.0450916	NA	0	4.74083	9.61269	24.7428
ENSG00000167613	LAIR1	protein_coding	chr19	54865362	54882165	-	18.5058	2.67708	1.16249	2.30288	0.0212854	NA	2.27356	7.58533	4.36941	59.7951
ENSG00000167799	NUDT8	protein_coding	chr11	67395409	67397401	-	78.7804	1.03274	0.456494	2.26233	0.0236771	NA	38.6506	64.4753	99.6224	112.373
ENSG00000168016	TRANK1	protein_coding	chr3	36868311	36986548	-	33.4352	1.9439	0.772802	2.5154	0.0118899	NA	18.1885	9.48166	23.5948	82.476
ENSG00000168274	HIST1H2AE	protein_coding	chr6	26217165	26217711	+	93.8966	1.42889	0.464692	3.07491	0.00210567	NA	52.2919	49.3046	87.3881	186.602
ENSG00000168405	CMAHP	pseudogene	chr6	25081548	25166793	-	42.242	1.34839	0.617916	2.18216	0.0290976	NA	17.0517	30.3413	46.3157	75.2593
ENSG00000168685	IL7R	protein_coding	chr5	35852797	35879705	+	49.8356	3.73828	1.89392	1.97383	0.0484005	NA	3.41034	10.4298	6.11717	179.385
ENSG00000169413	RNASE6	protein_coding	chr14	21249210	21250626	+	8.38541	3.98796	1.77694	2.24428	0.0248144	NA	0	1.89633	1.74776	29.8975
ENSG00000169429	IL8	protein_coding	chr4	74606223	74609433	+	38.9332	1.84042	0.891032	2.06549	0.0388769	NA	9.09425	24.6523	9.61269	112.373
ENSG00000169548	ZNF280A	protein_coding	chr22	22868060	22874613	-	17.1194	2.06805	0.934156	2.21382	0.0268415	NA	4.54712	8.53349	24.4687	30.9285
ENSG00000169715	MT1E	protein_coding	chr16	56659387	56661024	+	3.74826	5.28945	2.40854	2.19613	0.0280828	NA	0	0	2.62164	12.3714
ENSG00000169903	TM4SF4	protein_coding	chr3	149191761	149221068	+	27.0879	2.23924	0.895161	2.50149	0.0123671	NA	11.3678	7.58533	13.1082	76.2903
ENSG00000169908	TM4SF1	protein_coding	chr3	149086809	149095652	-	16.7981	2.817	1.15572	2.43743	0.0147921	NA	4.54712	3.79266	5.24329	53.6094
ENSG00000170458	CD14	protein_coding	chr5	140011313	140013286	-	61.0569	2.06139	0.643283	3.20448	0.00135305	NA	20.4621	26.5486	38.4508	158.766
ENSG00000170476	MZB1	protein_coding	chr5	138723169	138725770	-	51.6995	2.31014	0.716831	3.22271	0.00126985	NA	13.6414	20.8596	27.9642	144.333
ENSG00000170624	SGCD	protein_coding	chr5	155297354	156194799	+	15.9001	2.17101	1.06634	2.03594	0.0417565	NA	6.82069	4.74083	8.73881	43.2999
ENSG00000170647	TMEM133	protein_coding	chr11	100862811	100864663	+	88.5948	1.03565	0.443335	2.33605	0.0194885	NA	46.608	69.2161	95.253	143.302
ENSG00000170962	PDGFD	protein_coding	chr11	103777914	104035107	-	59.6412	1.31151	0.648987	2.02085	0.0432952	NA	15.9149	52.1491	43.6941	126.807
ENSG00000171345	KRT19	protein_coding	chr17	39679869	39684560	-	29.1025	3.053	1.00547	3.0364	0.00239423	NA	6.82069	5.68899	6.99105	96.9092
ENSG00000172086	KRCC1	protein_coding	chr2	88326724	88355248	-	35.0111	1.48479	0.662803	2.24017	0.02508	NA	22.7356	14.2225	40.1985	62.8879
ENSG00000172156	CCL11	protein_coding	chr17	32612687	32615353	+	4.04526	5.3987	2.39295	2.25608	0.0240653	NA	0	0	1.74776	14.4333
ENSG00000172578	KLHL6	protein_coding	chr3	183205319	183273477	-	34.5101	3.17432	0.965298	3.28843	0.00100748	NA	9.09425	4.74083	8.73881	115.466
ENSG00000172716	SLFN11	protein_coding	chr17	33677324	33700720	-	20.7329	2.73038	1.10244	2.47667	0.0132614	NA	9.09425	1.89633	6.99105	64.9498
ENSG00000172752	COL6A5	protein_coding	chr3	130064359	130203688	+	46.4668	1.32715	0.609186	2.17856	0.0293644	NA	27.2827	25.6005	40.1985	92.7854
ENSG00000173193	PARP14	protein_coding	chr3	122399465	122449687	+	41.6712	2.70698	0.88822	3.04764	0.00230645	NA	13.6414	8.53349	10.4866	134.023
ENSG00000173369	C1QB	protein_coding	chr1	22979255	22988031	+	65.9561	4.40537	1.86328	2.36431	0.0180638	NA	9.09425	2.8445	9.61269	242.273
ENSG00000173372	C1QA	protein_coding	chr1	22962999	22966101	+	62.6538	5.36858	2.24095	2.39567	0.01659	NA	1.13678	4.74083	3.49552	241.242
ENSG00000173391	OLR1	protein_coding	chr12	10310902	10324737	-	20.6249	3.1514	1.10783	2.84465	0.00444598	NA	4.54712	3.79266	6.11717	68.0427
ENSG00000173825	TIGD3	protein_coding	chr11	65122238	65125084	+	33.5967	1.38766	0.64673	2.14565	0.0319006	NA	18.1885	18.9633	49.8112	47.4237
ENSG00000173838	MARCH10	protein_coding	chr17	60778675	60885705	-	5.53529	5.8554	2.10822	2.77741	0.00547935	NA	0	0	8.73881	13.4023
ENSG00000174348	PODN	protein_coding	chr1	53527854	53551174	+	17.6769	3.15966	1.14761	2.75326	0.00590053	NA	2.27356	4.74083	6.99105	56.7022
ENSG00000174600	CMKLR1	protein_coding	chr12	108681821	108733118	-	21.3845	3.693	1.16928	3.15836	0.00158659	NA	2.27356	3.79266	5.24329	74.2284
ENSG00000175084	DES	protein_coding	chr2	220283099	220291461	+	36.319	1.43692	0.728646	1.97205	0.0486043	NA	18.1885	20.8596	22.7209	83.5069
ENSG00000177575	CD163	protein_coding	chr12	7623409	7656489	-	56.7341	3.52319	1.75668	2.0056	0.044899	NA	12.5046	5.68899	8.73881	200.004
ENSG00000178033	FAM26E	protein_coding	chr6	116832809	116845955	+	79.8335	1.12271	0.503272	2.23081	0.0256936	NA	37.5138	62.5789	70.7844	148.457
ENSG00000179142	CYP11B2	protein_coding	chr8	143991975	143999259	-	5.07765	4.23875	2.0955	2.02279	0.0430947	NA	0	0.948166	6.99105	12.3714
ENSG00000179761	PIPOX	protein_coding	chr17	27277531	27384234	+	30.6552	1.34639	0.685567	1.96391	0.049541	NA	20.4621	14.2225	38.4508	49.4856
ENSG00000180861	C12orf36	protein_coding	chr12	13524023	13540101	-	3.15425	5.0432	2.49698	2.01972	0.0434124	NA	0	0	4.36941	8.2476
ENSG00000181804	SLC9A9	protein_coding	chr3	142984064	143567373	-	86.1754	1.12634	0.45663	2.46664	0.0136389	NA	57.9758	50.2528	83.8926	152.581
ENSG00000182492	BGN	protein_coding	chrX	152760397	152775012	+	50.0789	2.82282	0.806217	3.50132	0.000462963	NA	19.3253	5.68899	22.7209	152.581
ENSG00000183160	TMEM119	protein_coding	chr12	108983622	108992096	-	19.1434	3.52111	1.22448	2.87558	0.00403281	NA	2.27356	3.79266	3.49552	67.0117
ENSG00000183379	SYNDIG1L	protein_coding	chr14	74872596	74892805	-	22.2336	1.76916	0.849586	2.08237	0.0373083	NA	6.82069	13.2743	47.1896	21.6499
ENSG00000184110	EIF3C	protein_coding	chr16	28699879	28747051	+	1318.22	1.74296	0.627156	2.77914	0.00545028	0.0683092	475.175	737.673	2798.17	1261.88
ENSG00000184260	HIST2H2AC	protein_coding	chr1	149858525	149858961	+	1140.92	1.10525	0.236483	4.67371	2.95809e-06	0.00352949	624.093	823.008	1221.69	1894.88
ENSG00000184348	HIST1H2AK	protein_coding	chr6	27805658	27806117	-	247.213	1.19251	0.35508	3.35843	0.000783854	0.0345415	100.037	200.063	269.155	419.596
ENSG00000184357	HIST1H1B	protein_coding	chr6	27834570	27835359	-	25.6262	2.86354	0.992612	2.88485	0.00391602	NA	5.68391	6.63716	8.73881	81.445
ENSG00000184779	RPS17	protein_coding	chr15	82821158	82824972	-	1623.39	2.49008	0.888334	2.80309	0.00506153	0.0661231	421.746	559.418	4411.35	1101.05
ENSG00000184825	HIST1H2AH	protein_coding	chr6	27114861	27115317	+	1277.08	1.12446	0.257537	4.36623	1.2641e-05	0.00691191	580.895	1024.02	1449.77	2053.65
ENSG00000185215	TNFAIP2	protein_coding	chr14	103589779	103603776	+	90.6403	1.305	0.548791	2.37795	0.0174091	NA	51.1552	53.0973	54.1806	204.128
ENSG00000186340	THBS2	protein_coding	chr6	169615875	169654139	-	201.03	2.33588	1.13056	2.06613	0.038816	0.173895	57.9758	74.9051	97.0008	574.239
ENSG00000186818	LILRB4	protein_coding	chr19	55155340	55181810	+	43.0502	4.69398	1.84937	2.53816	0.0111438	NA	4.54712	1.89633	6.99105	158.766
ENSG00000187474	FPR3	protein_coding	chr19	52298416	52329442	+	39.8685	1.65457	0.832053	1.98854	0.0467516	NA	32.9667	5.68899	21.847	98.9711
ENSG00000187546	AGMO	protein_coding	chr7	15239943	15601640	-	5.61382	5.87434	2.11266	2.78054	0.00542684	NA	0	0	6.99105	15.4642
ENSG00000187908	DMBT1	protein_coding	chr10	124320181	124403252	+	43.2903	2.89087	0.830847	3.47943	0.000502485	NA	9.09425	11.378	16.6037	136.085
ENSG00000187990	HIST1H2BG	protein_coding	chr6	26216428	26216872	-	18.1054	2.55135	0.975742	2.61478	0.00892854	NA	6.82069	3.79266	17.4776	44.3308
ENSG00000188404	SELL	protein_coding	chr1	169659808	169680839	-	13.3024	3.64016	1.3772	2.64316	0.00821372	NA	0	3.79266	6.11717	43.2999
ENSG00000196167	COLCA1	protein_coding	chr11	111164114	111175770	-	3.37272	5.14054	2.43856	2.10802	0.0350294	NA	0	0	5.24329	8.2476
ENSG00000196226	HIST1H2BB	protein_coding	chr6	26043455	26043885	-	9.43849	4.16006	1.61376	2.57786	0.00994137	NA	0	1.89633	6.99105	28.8666
ENSG00000196329	GIMAP5	protein_coding	chr7	150419341	150447121	+	11.9681	3.38845	1.38316	2.44978	0.0142942	NA	2.27356	1.89633	3.49552	40.207
ENSG00000196532	HIST1H3C	protein_coding	chr6	26045639	26046097	+	13.8109	2.75897	1.19361	2.31145	0.0208083	NA	2.27356	4.74083	6.99105	41.238
ENSG00000196747	HIST1H2AI	protein_coding	chr6	27775899	27776429	+	1474.96	1.1371	0.227059	5.00796	5.50107e-07	0.00229767	745.728	1097.03	1707.56	2349.53
ENSG00000196787	HIST1H2AG	protein_coding	chr6	27100832	27103070	+	2229.56	1.01233	0.234914	4.30938	1.63711e-05	0.00832518	1142.47	1811.94	2450.36	3513.48
ENSG00000196954	CASP4	protein_coding	chr11	104813593	104840163	-	17.4377	2.93126	1.15177	2.54501	0.0109275	NA	2.27356	5.68899	6.11717	55.6713
ENSG00000197153	HIST1H3J	protein_coding	chr6	27858093	27860884	-	124.619	1.22544	0.397025	3.08655	0.00202494	0.0476915	56.8391	91.9721	142.443	207.221
ENSG00000197409	HIST1H3D	protein_coding	chr6	26197068	26199521	-	16.1063	2.39439	1.01967	2.34821	0.0188638	NA	4.54712	5.68899	13.9821	40.207
ENSG00000197582	GPX1P1	pseudogene	chrX	13396854	13397459	-	55.8463	1.10505	0.534052	2.06918	0.0385293	NA	31.8299	38.8748	56.8023	95.8783
ENSG00000197614	MFAP5	protein_coding	chr12	8789942	8815484	-	14.7247	3.71408	1.30013	2.85671	0.0042806	NA	2.27356	1.89633	5.24329	49.4856
ENSG00000197956	S100A6	protein_coding	chr1	153507075	153508720	-	40.6895	2.80732	0.902209	3.11161	0.0018607	NA	14.7782	5.68899	11.3605	130.931
ENSG00000198040	ZNF84	protein_coding	chr12	133613878	133639885	+	25.8903	2.2938	1.01645	2.25667	0.0240285	NA	1.13678	16.1188	13.1082	73.1974
ENSG00000198074	AKR1B10	protein_coding	chr7	134212344	134226160	+	19.8317	3.51395	1.27628	2.75327	0.00590023	NA	4.54712	1.89633	1.74776	71.1355
ENSG00000198542	ITGBL1	protein_coding	chr13	102104966	102375456	+	40.3542	5.69484	1.90314	2.99233	0.00276853	NA	1.13678	1.89633	7.86493	150.519
ENSG00000198691	ABCA4	protein_coding	chr1	94458393	94586688	-	50.7694	1.19841	0.582313	2.05802	0.0395883	NA	34.1034	27.4968	44.5679	96.9092
ENSG00000203285	AL591516.2	pseudogene	chr6	107550448	107550687	+	3.11498	5.02641	2.49993	2.01062	0.044366	NA	0	0	5.24329	7.21665
ENSG00000203724	C1orf53	protein_coding	chr1	197871777	197876497	+	27.3451	1.41846	0.718772	1.97345	0.0484442	NA	13.6414	16.1188	44.5679	35.0523
ENSG00000203819	HIST2H2BC	pseudogene	chr1	149821760	149822339	-	41.3466	1.33612	0.640015	2.08763	0.0368308	NA	12.5046	34.134	62.0456	56.7022
ENSG00000204291	COL15A1	protein_coding	chr9	101705461	101833069	+	72.389	1.38644	0.666163	2.08123	0.0374131	NA	42.0609	37.9266	27.0903	182.478
ENSG00000204816	RP11-475I24.1	pseudogene	chr9	44343366	44345689	-	4.1238	5.42661	2.6095	2.07956	0.0375662	NA	0	0	0	16.4952
ENSG00000205045	SLFN12L	protein_coding	chr17	33791268	33864880	-	4.56074	5.57171	2.32405	2.39741	0.0165113	NA	0	0	1.74776	16.4952
ENSG00000206190	ATP10A	protein_coding	chr15	25922420	26110317	-	19.477	2.50218	1.02028	2.45244	0.014189	NA	7.95747	3.79266	10.4866	55.6713
ENSG00000206503	HLA-A	protein_coding	chr6	29909037	29913661	+	5.31325	4.30448	2.17326	1.98065	0.0476301	NA	0	0.948166	1.74776	18.5571
ENSG00000211598	IGKV4-1	IG_V_gene	chr2	89184913	89185669	+	70.0297	6.10728	2.57946	2.36766	0.0179009	NA	1.13678	2.8445	0.873881	275.263
ENSG00000211653	IGLV1-40	IG_V_gene	chr22	22764098	22764614	+	45.526	5.87553	2.34349	2.50717	0.0121703	NA	1.13678	1.89633	1.74776	177.323
ENSG00000211655	IGLV1-36	IG_V_gene	chr22	22786296	22786802	+	4.4822	5.54778	2.27871	2.43461	0.0149079	NA	0	0	3.49552	14.4333
ENSG00000211662	IGLV3-21	IG_V_gene	chr22	23054174	23055688	+	33.4802	5.88198	2.92609	2.01018	0.0444117	NA	2.27356	0	1.74776	129.9
ENSG00000211663	IGLV3-19	IG_V_gene	chr22	23063108	23063630	+	20.4991	5.36557	2.71656	1.97513	0.0482529	NA	0	1.89633	1.74776	78.3522
ENSG00000211671	IGLV2-8	IG_V_gene	chr22	23165153	23165787	+	42.4597	5.31372	2.24962	2.36205	0.018174	NA	2.27356	1.89633	1.74776	163.921
ENSG00000211677	IGLC2	IG_C_gene	chr22	23243156	23243617	+	142.019	5.33829	2.22805	2.39595	0.0165774	0.113943	2.27356	11.378	6.99105	547.434
ENSG00000211679	IGLC3	IG_C_gene	chr22	23248512	23248973	+	231.821	5.75539	2.26856	2.53702	0.0111799	0.0955949	10.231	6.63716	5.24329	905.174
ENSG00000211685	IGLC7	IG_C_gene	chr22	23264766	23265203	+	19.7267	3.80478	1.2465	3.05236	0.00227051	NA	3.41034	1.89633	3.49552	70.1046
ENSG00000211892	IGHG4	IG_C_gene	chr14	106090687	106092403	-	574.017	6.36621	2.337	2.7241	0.00644774	0.073796	11.3678	16.1188	8.73881	2259.84
ENSG00000211893	IGHG2	IG_C_gene	chr14	106109389	106111127	-	281.239	5.58421	2.29687	2.43122	0.0150481	0.109481	6.82069	16.1188	6.11717	1095.9
ENSG00000211896	IGHG1	IG_C_gene	chr14	106202680	106209408	-	1306.64	6.48271	2.26919	2.85684	0.00427881	0.063288	34.1034	23.7041	25.3426	5143.41
ENSG00000211897	IGHG3	IG_C_gene	chr14	106235439	106237742	-	191.867	5.40607	2.18194	2.47765	0.0132252	0.103136	3.41034	14.2225	9.61269	740.222
ENSG00000211898	IGHD	IG_C_gene	chr14	106303099	106312010	-	10.8057	4.36379	1.60234	2.72339	0.0064616	NA	0	1.89633	5.24329	36.0832
ENSG00000211933	IGHV6-1	IG_V_gene	chr14	106405611	106406108	-	6.83898	3.67746	1.85277	1.98484	0.0471624	NA	0	1.89633	1.74776	23.7118
ENSG00000211947	IGHV3-21	IG_V_gene	chr14	106691673	106692203	-	17.8639	6.09566	1.80402	3.37893	0.000727692	NA	0	0.948166	3.49552	67.0117
ENSG00000211949	IGHV3-23	IG_V_gene	chr14	106725201	106725733	-	12.7876	5.60734	1.90597	2.94198	0.00326116	NA	0	0.948166	1.74776	48.4546
ENSG00000211956	IGHV4-34	IG_V_gene	chr14	106829594	106830076	-	4.38153	5.51415	2.56774	2.14747	0.0317557	NA	0	0	0	17.5261
ENSG00000213203	GIMAP1	protein_coding	chr7	150413645	150421372	+	8.73745	3.90586	1.74809	2.23436	0.0254597	NA	2.27356	0	1.74776	30.9285
ENSG00000213881	NPM1P6	pseudogene	chr8	62114909	62115779	+	58.1653	1.10703	0.522982	2.11677	0.0342792	NA	31.8299	41.7193	61.1717	97.9402
ENSG00000213925	NPM1P33	pseudogene	chr2	204637354	204638225	-	3.8882	5.34486	2.33861	2.28549	0.0222842	NA	0	0	5.24329	10.3095
ENSG00000214212	C19orf38	protein_coding	chr19	10947251	10980466	+	12.8863	2.20586	1.12155	1.9668	0.0492059	NA	3.41034	5.68899	10.4866	31.9594
ENSG00000223350	IGLV9-49	IG_V_gene	chr22	22697539	22698084	+	3.96673	5.37185	2.35148	2.28445	0.0223449	NA	0	0	3.49552	12.3714
ENSG00000223478	RP11-545E17.3	antisense	chr9	131486724	131495473	+	48.189	1.08183	0.542354	1.9947	0.0460757	NA	29.5563	32.2376	62.9194	68.0427
ENSG00000224505	AC002117.1	antisense	chr17	43227767	43238877	-	10.7723	2.84872	1.22201	2.33118	0.0197436	NA	3.41034	1.89633	19.2254	18.5571
ENSG00000224882	IKBKGP1	pseudogene	chrX	153868251	153876549	-	17.9176	2.92831	0.964987	3.03456	0.0024089	NA	4.54712	3.79266	26.2164	37.1142
ENSG00000228198	OR2M3	protein_coding	chr1	248366332	248367392	+	3.52979	5.20214	2.4796	2.09798	0.0359069	NA	0	0	1.74776	12.3714
ENSG00000229626	PIGCP2	pseudogene	chr7	107449179	107450013	+	3.52979	5.20214	2.4796	2.09798	0.0359069	NA	0	0	1.74776	12.3714
ENSG00000230076	AC016708.2	pseudogene	chr2	215711852	215712169	+	54.9288	1.25824	0.52221	2.40945	0.0159768	NA	29.5563	35.0821	66.415	88.6616
ENSG00000231167	YBX1P2	pseudogene	chr7	105222705	105223703	-	26.1342	1.59718	0.740783	2.15607	0.0310781	NA	13.6414	12.3262	33.2075	45.3618
ENSG00000233215	AP000472.2	lincRNA	chr21	23381263	23470778	-	48.5807	1.18316	0.574019	2.06119	0.0392854	NA	19.3253	39.823	68.1627	67.0117
ENSG00000237506	RPSAP15	pseudogene	chrX	86958277	86959307	-	256.702	1.15926	0.322012	3.60005	0.00031815	0.0282936	120.499	196.27	288.381	421.658
ENSG00000238855	snoU13	snoRNA	chr11	126151552	126151649	+	3.79253	5.31749	2.42029	2.19705	0.0280171	NA	0	0	13.1082	2.0619
ENSG00000239855	IGKV1-6	IG_V_gene	chr2	89265781	89266286	-	7.96424	3.76036	1.78033	2.11217	0.0346718	NA	2.27356	0	1.74776	27.8356
ENSG00000239951	IGKV3-20	IG_V_gene	chr2	89442057	89442643	-	65.167	5.59343	2.33379	2.39672	0.0165425	NA	3.41034	1.89633	1.74776	253.614
ENSG00000240476	LINC00973	lincRNA	chr3	98699902	98701940	+	3.11498	5.02641	2.49993	2.01062	0.044366	NA	0	0	5.24329	7.21665
ENSG00000241644	INMT	protein_coding	chr7	30737601	30797218	+	3.27205	5.09283	2.53171	2.01162	0.0442605	NA	0	0	1.74776	11.3404
ENSG00000242076	IGKV1-33	IG_V_gene	chr2	89567758	89568263	-	9.63695	6.65169	1.96822	3.37955	0.000726039	NA	0	0	3.49552	35.0523
ENSG00000242371	IGKV1-39	IG_V_gene	chr2	89619383	89619904	-	23.8518	7.96411	3.71905	2.14144	0.0322387	NA	0	0	2.62164	92.7854
ENSG00000242766	IGKV1D-17	IG_V_gene	chr2	90121477	90122133	+	4.22447	5.46249	2.31292	2.36173	0.0181898	NA	0	0	3.49552	13.4023
ENSG00000243290	IGKV1-12	IG_V_gene	chr2	89339721	89340242	-	10.705	4.35547	1.70086	2.56074	0.0104448	NA	0	1.89633	1.74776	39.1761
ENSG00000243466	IGKV1-5	IG_V_gene	chr2	89246819	89247475	-	80.4733	7.36825	2.91012	2.53194	0.0113434	NA	0	1.89633	3.49552	316.501
ENSG00000244116	IGKV2-28	IG_V_gene	chr2	89521179	89521942	-	5.07621	5.7262	2.26797	2.52482	0.0115758	NA	0	0	1.74776	18.5571
ENSG00000244291	C7orf13	protein_coding	chr7	156431057	156433348	-	36.2891	1.31925	0.631982	2.08748	0.0368452	NA	21.5988	19.9115	42.8202	60.826
ENSG00000249568	RP11-234O6.2	antisense	chr4	162300105	162309569	+	90.2167	1.01232	0.418978	2.41616	0.0156851	NA	63.6597	55.9418	103.118	138.147
ENSG00000249936	RAC1P2	pseudogene	chr4	46725793	46726625	-	42.0494	1.34918	0.581773	2.31908	0.020391	NA	22.7356	24.6523	62.0456	58.7641
ENSG00000251000	AC008592.3	pseudogene	chr5	95170128	95170750	-	9.13368	3.45005	1.41034	2.44625	0.014435	NA	1.13678	1.89633	20.0993	13.4023
ENSG00000253755	IGHGP	IG_C_pseudogene	chr14	106130970	106136180	-	264.048	6.10492	2.29303	2.66238	0.00775905	0.0808545	11.3678	3.79266	6.99105	1034.04
ENSG00000253785	CTC-308K20.3	pseudogene	chr5	172402514	172403377	+	65.0659	1.09103	0.475162	2.29613	0.0216685	NA	37.5138	45.512	86.5142	90.7235
ENSG00000253919	PRKRIRP7	pseudogene	chr8	79672377	79674666	-	43.472	1.51666	0.623596	2.43212	0.0150106	NA	12.5046	32.2376	67.2888	61.857
ENSG00000254415	SIGLEC14	protein_coding	chr19	52145806	52150054	-	4.87988	5.67223	2.19322	2.58626	0.00970238	NA	0	0	6.11717	13.4023
ENSG00000254515	RP11-775A1.2	pseudogene	chr11	121109013	121109397	+	14.8491	2.07878	0.985174	2.11006	0.0348528	NA	5.68391	5.68899	25.3426	22.6809
ENSG00000256316	HIST1H3F	protein_coding	chr6	26250370	26250835	-	240.712	1.05069	0.310679	3.38192	0.00071982	0.0345415	125.046	187.737	277.894	372.173
ENSG00000258385	RP11-629F19.1	pseudogene	chr14	41765489	41767937	+	6.18857	3.52269	1.75743	2.00445	0.0450216	NA	0	1.89633	10.4866	12.3714
ENSG00000259472	RP13-996F3.3	pseudogene	chr15	83141718	83182928	-	10.3653	3.16195	1.31071	2.41239	0.0158483	NA	2.27356	1.89633	10.4866	26.8047
ENSG00000260809	CTD-2144E22.10	pseudogene	chr16	34324872	34339205	+	3.74826	5.28945	2.40854	2.19613	0.0280828	NA	0	0	2.62164	12.3714
ENSG00000261405	RP11-23E10.4	pseudogene	chr16	33365116	33373402	-	61.5048	1.32103	0.571219	2.31264	0.0207423	NA	47.7448	22.756	55.9284	119.59
ENSG00000265519	CTD-3157E16.1	lincRNA	chr17	15691101	15691519	-	3.96673	5.37185	2.35148	2.28445	0.0223449	NA	0	0	3.49552	12.3714
ENSG00000267497	NFE2L3P1	pseudogene	chr18	57636670	57638628	+	3.96673	5.37185	2.35148	2.28445	0.0223449	NA	0	0	3.49552	12.3714
ENSG00000272761	RP11-572C15.6	lincRNA	chr3	112315641	112320749	-	57.5553	1.44694	0.55452	2.60936	0.0090713	NA	28.4195	33.1858	54.1806	114.435
