# Supplementary material for: Genetic Analysis of HIBM Myopathy-Specific GNE V727M Hotspot Mutation Identifies a Novel COL6A3 Allied Gene Signature That Is Also Deregulated in Multiple Neuromuscular Diseases and Myopathies
Source: Genes (Basel). 2023 Feb 24;14(3):567. doi: 10.3390/genes14030567 (PMC10048522; doi:10.3390/genes14030567)
Supplement: Supplementary file 1 [file genes-14-00567-s001.zip › Sup table S3_list of 47 lincRNAs identified.xlsx]

## Sheet: Sig altered lincRNAs
List of significantly altered lincRNAs as per this study
Gene	Gene-symbol	Gene_Biotype	Chr	Start	End	Strand	baseMean	log2FoldChange	lfcSE	stat	pvalue	padj	WT_1	WT_2	MUT_1	MUT_2
ENSG00000233215	AP000472.2	lincRNA	chr21	23381263	23470778	-	48.5807	1.18316	0.574019	2.06119	0.0392854	NA	19.3253	39.823	68.1627	67.0117
ENSG00000240476	LINC00973	lincRNA	chr3	98699902	98701940	+	3.11498	5.02641	2.49993	2.01062	0.044366	NA	0	0	5.24329	7.21665
ENSG00000265519	CTD-3157E16.1	lincRNA	chr17	15691101	15691519	-	3.96673	5.37185	2.35148	2.28445	0.0223449	NA	0	0	3.49552	12.3714
ENSG00000272761	RP11-572C15.6	lincRNA	chr3	112315641	112320749	-	57.5553	1.44694	0.55452	2.60936	0.0090713	NA	28.4195	33.1858	54.1806	114.435
ENSG00000179406	LINC00174	lincRNA	chr7	65841031	65866325	-	899.389	-1.02453	0.277653	-3.68998	0.000224275	0.0261371	1474.41	938.684	757.655	426.813
ENSG00000196421	LINC00176	lincRNA	chr20	62665697	62671315	+	162.893	-1.17395	0.405962	-2.89176	0.00383087	0.0606021	312.615	139.38	117.1	82.476
ENSG00000225794	AC073321.4	lincRNA	chr2	217469494	217475925	+	31.26	-1.396	0.682587	-2.04516	0.0408388	NA	54.5655	36.0303	14.856	19.588
ENSG00000226673	LINC01108	lincRNA	chr6	14280358	14285376	-	115.683	-1.38435	0.449713	-3.07828	0.00208196	0.0482354	225.083	109.987	81.2709	46.3927
ENSG00000228423	RP4-633I8.4	lincRNA	chr1	8865919	8867110	-	68.3019	-1.32745	0.546025	-2.43111	0.0150525	NA	117.088	78.6978	56.8023	20.619
ENSG00000228697	RP5-968D22.1	lincRNA	chr1	168370067	168391894	-	136.097	-1.1105	0.361323	-3.07342	0.00211624	0.0486305	210.305	162.136	98.7486	73.1974
ENSG00000229323	RP11-175B12.2	lincRNA	chr13	51095069	51101585	-	63.1329	-1.03301	0.497459	-2.07657	0.0378414	NA	103.447	66.3716	44.5679	38.1451
ENSG00000231881	RP5-1120P11.3	lincRNA	chr6	44041650	44045689	+	75.502	-1.00624	0.491081	-2.04902	0.04046	NA	136.414	65.4234	50.6851	49.4856
ENSG00000232458	AC005029.1	lincRNA	chr7	41004266	41019537	-	30.3325	-1.59228	0.687042	-2.31759	0.0204715	NA	52.2919	38.8748	15.7299	14.4333
ENSG00000233013	FAM157B	lincRNA	chr9	141106637	141143444	+	159.287	-1.68485	0.441753	-3.81401	0.000136732	0.0229302	354.676	131.795	90.8836	59.7951
ENSG00000233903	Z83851.4	lincRNA	chr22	42672361	42673058	+	56.775	-1.13364	0.572935	-1.97864	0.0478561	NA	102.31	54.0455	48.0635	22.6809
ENSG00000234593	RP4-704D23.1	lincRNA	chr1	14675450	14677518	-	3.98128	-5.51548	2.33509	-2.362	0.0181767	NA	4.54712	11.378	0	0
ENSG00000234630	LL22NC03-2H8.4	lincRNA	chr22	22648098	22649159	+	190.672	-1.11256	0.321252	-3.46322	0.000533758	0.0327566	288.742	233.249	140.695	100.002
ENSG00000234880	LINC00163	lincRNA	chr21	46409779	46414001	-	62.2164	-1.28027	0.594316	-2.15418	0.0312257	NA	133.003	43.6156	45.4418	26.8047
ENSG00000245059	RP11-303E16.7	lincRNA	chr16	81110924	81112466	+	39.1393	-1.25497	0.624786	-2.00865	0.0445746	NA	54.5655	55.9418	30.5858	15.4642
ENSG00000245532	NEAT1	lincRNA	chr11	65190245	65213011	+	173393	-1.18867	0.546788	-2.17391	0.0297121	0.153028	319278	162804	126441	85051.3
ENSG00000253764	RP11-439C15.4	lincRNA	chr8	1920736	1922803	-	18.93	-2.24088	0.89573	-2.50174	0.0123586	NA	39.7873	22.756	6.99105	6.1857
ENSG00000254039	RP11-304F15.6	lincRNA	chr17	47991767	48010282	+	25.3433	-1.74716	0.801264	-2.1805	0.0292204	NA	54.5655	23.7041	14.856	8.2476
ENSG00000255414	LINC01059	lincRNA	chr11	123325106	123331118	+	114.191	-1.48911	0.392794	-3.79107	0.00015	0.0236012	202.347	134.64	62.0456	57.7332
ENSG00000255933	RP11-495K9.5	lincRNA	chr12	132241511	132242592	-	150.746	-1.18591	0.337095	-3.51802	0.000434774	0.0302759	234.177	184.892	95.253	88.6616
ENSG00000256540	RP11-598F7.6	lincRNA	chr12	276022	291565	-	3.03184	-5.11135	2.58496	-1.97734	0.0480036	NA	10.231	1.89633	0	0
ENSG00000258811	CTD-3051D23.1	lincRNA	chr14	105309000	105312253	+	21.8534	-1.58997	0.797681	-1.99325	0.0462346	NA	29.5563	36.0303	10.4866	11.3404
ENSG00000259067	CTD-3051D23.3	lincRNA	chr14	105370679	105371541	+	3.5072	-5.33183	2.42048	-2.2028	0.027609	NA	4.54712	9.48166	0	0
ENSG00000260193	RP11-83N9.5	lincRNA	chr9	138999654	139001270	-	30.3393	-1.68724	0.706469	-2.38827	0.0169277	NA	38.6506	54.0455	18.3515	10.3095
ENSG00000260417	CTD-2542L18.1	lincRNA	chr16	85625872	85629326	+	117.799	-1.18042	0.455568	-2.59109	0.00956731	0.0890496	219.399	108.091	95.253	48.4546
ENSG00000260555	RP11-728K20.2	lincRNA	chr7	149697841	149702213	+	45.2972	-1.71092	0.650902	-2.62854	0.00857511	NA	95.4896	43.6156	29.712	12.3714
ENSG00000260574	RP11-801I18.1	lincRNA	chr6	82679170	82679256	-	4.67256	-4.24773	2.13976	-1.98515	0.047128	NA	10.231	7.58533	0.873881	0
ENSG00000260895	RP11-554A11.7	lincRNA	chr11	68870961	68876562	+	46.9639	-1.5072	0.571302	-2.63818	0.00833522	NA	84.1218	54.9936	27.0903	21.6499
ENSG00000262663	RP11-497H17.1	lincRNA	chr17	80876158	80876661	+	41.5659	-1.32406	0.612137	-2.16301	0.0305403	NA	71.6172	47.4083	29.712	17.5261
ENSG00000263603	CTD-2349P21.5	lincRNA	chr17	29056487	29058220	+	338.09	-1.00782	0.274327	-3.67379	0.000238975	0.0261371	504.731	399.178	263.912	184.54
ENSG00000266498	RP11-45M22.5	lincRNA	chr17	17138747	17139432	-	95.0477	-1.1017	0.423252	-2.60295	0.00924257	NA	136.414	123.262	75.1538	45.3618
ENSG00000267521	RP11-87G24.6	lincRNA	chr17	74953105	74954304	-	16.8513	-1.87375	0.922522	-2.03112	0.0422431	NA	27.2827	25.6005	5.24329	9.27854
ENSG00000268518	CTD-2545M3.8	lincRNA	chr19	50990067	50990895	-	36.7774	-1.99661	0.682021	-2.92749	0.00341706	NA	70.4804	47.4083	20.9731	8.2476
ENSG00000269967	RP11-84A19.4	lincRNA	chr1	32317514	32387442	-	184.967	-1.07727	0.311132	-3.46242	0.000535344	0.0327566	272.827	229.456	129.334	108.25
ENSG00000270022	RNU12	lincRNA	chr22	43011250	43011913	+	58.5374	-1.76149	0.518608	-3.39657	0.000682369	NA	106.857	73.9569	24.4687	28.8666
ENSG00000270124	RP11-118F19.1	lincRNA	chr16	85613615	85617177	-	58.5451	-1.14262	0.501499	-2.27841	0.0227024	NA	80.7115	80.5941	41.9463	30.9285
ENSG00000271709	RP11-297J22.1	lincRNA	chr2	121623953	121624978	-	48.3811	-1.2386	0.626747	-1.97624	0.0481279	NA	84.1218	52.1491	42.8202	14.4333
ENSG00000271930	RP11-44N12.5	lincRNA	chr8	99955823	99956326	+	3.88443	-5.46848	2.41395	-2.26536	0.0234904	NA	13.6414	1.89633	0	0
ENSG00000272088	RP11-168F9.2	lincRNA	chr1	3403810	3404191	+	4.2642	-5.60677	2.27837	-2.46087	0.0138601	NA	11.3678	5.68899	0	0
ENSG00000272992	RP11-809C18.4	lincRNA	chr10	714400	715521	+	159.932	-1.1128	0.369193	-3.01415	0.00257696	0.0528196	268.28	169.722	122.343	79.3831
ENSG00000273084	RP11-1275H24.3	lincRNA	chr7	5468362	5469303	+	62.766	-1.00676	0.47947	-2.09973	0.0357523	NA	78.4379	89.1276	40.1985	43.2999
ENSG00000273142	RP11-458F8.4	lincRNA	chr7	66367844	66371284	+	80.935	-1.63508	0.501397	-3.26104	0.00111004	NA	167.107	77.7496	31.4597	47.4237
ENSG00000273160	RP11-104L21.3	lincRNA	chr1	167426979	167429128	-	3.93285	-5.49187	2.32455	-2.36255	0.0181498	NA	9.09425	6.63716	0	0
