# Supplementary material for: Genetic Analysis of HIBM Myopathy-Specific GNE V727M Hotspot Mutation Identifies a Novel COL6A3 Allied Gene Signature That Is Also Deregulated in Multiple Neuromuscular Diseases and Myopathies
Source: Genes (Basel). 2023 Feb 24;14(3):567. doi: 10.3390/genes14030567 (PMC10048522; doi:10.3390/genes14030567)
Supplement: Supplementary file 1 [file genes-14-00567-s001.zip › Sup table S4_ List of 839 targets of lincRNA.xlsx]

## Sheet: 839 targets
839 targets found common in atleast 4 out of 47 lincRNAs
SOX2-OT
RP11-315I20.1
GRIP2
NEAT1
MIAT
TMEM191C
PARVG
DPYSL3
SLX1A-SULT1A3
RP11-1275H24.1
GRIN2B
PCBP1-AS1
NR2F1-AS1
AIRN
KLF13
RP11-66N24.4
PCED1B-AS1
NUTM2E
PGPEP1
RP11-983P16.4
NUDT16L1
FBXW4
RP11-923I11.6
DLK2
CYP2A13
TSIX
SSPO
GRAP2
MMP14
SLC12A3
RCOR2
ABI2
RIIAD1
AL589765.1
AP000662.4
FIZ1
IGFN1
RP11-34P13.13
CTA-929C8.6
GAB2
TRIM45
MEG9
KAT2B
RP4-569D19.8
CA11
H19
CACNG8
CD27-AS1
hsa-mir-125a
PIP4K2B
RP11-206L10.3
ZBTB37
PALM3
AC003102.1
KCNQ1OT1
RP11-74H8.1
C15orf52
AC145110.1
RP11-156E8.1
CTD-2319I12.1
LINC00442
MGEA5
NFAM1
PIAS4
MAP2K7
AC005154.6
CEACAM20
MSRB2
TBCC
SRF
RP11-290F20.3
RP4-792G4.2
AC018730.3
CTB-55O6.12
RAD54L2
RP11-247A12.2
SLC6A7
GABPB2
BCL2L2
RP3-395M20.8
RP4-734G22.3
SLC15A3
RP11-353N14.5
FAM214B
PEX26
XKR5
IRGQ
TEX41
DLX6-AS1
RP11-138I1.2
C1orf132
SPN
TMEM255A
AGAP2
HNRNPUL2
A1BG-AS1
38047
hsa-mir-7515
TCL6
U2AF2
WFIKKN2
RP11-640M9.1
POU2F2
PNMAL2
POU2F1
OXSR1
UGGT1
SEMA3B
RP11-554A11.6
RASGRP2
OPA3
GPANK1
PCOLCE-AS1
SNX8
AC012370.3
YIPF4
BCYRN1
RAMP2-AS1
RP11-417J8.6
ORAI2
RP11-46D6.1
GATAD2B
SRRM2-AS1
CTC-518B2.12
LINC00085
CTD-2537I9.12
SEMA3G
GMPPB
AMIGO3
RP11-70F11.8
C16orf89
GRM4
LTB4R
HOTAIRM1
CTD-3193O13.11
LINC00905
RP1-37N7.3
FAM227A
TAPT1
JPX
MIR7-3HG
40057
AC022154.7
AC074212.5
BPHL
C19orf68
CDC42BPG
COL7A1
FAM111A
FUT7
INHBA
NYAP1
PDE1B
RP5-1071N3.1
RPGR
SPOPL
XKR7
AATK
LINC00623
RP11-531A24.3
ZEB2
BMP1
AAK1
MIR497HG
OTUD7B
SHISA6
TAPBP
DKFZP434E1119
HCG22
RP11-395B7.2
MYOCD
MMP24-AS1
LSM14B
ABI1
BRF1
AES
C19orf47
RP11-356J5.12
ELFN2
ARL10
RP11-186N15.3
AACS
LINC00963
MPV17L
DFFA
RP11-441F2.5
NR2E3
HSPB11
CTD-2275D24.3
SOGA1
TRAPPC3
RP11-611L7.1
RP11-366F6.2
ACTR3
RP11-355B11.2
YEATS2-AS1
HAP1
CECR7
RP11-383M4.6
RP11-66B24.7
GMDS-AS1
FLG-AS1
IQSEC2
KIF3B
RP11-6N17.4
AC016683.6
EIF3J-AS1
LINC01016
LINC00470
RP11-344E13.3
AMN
AP000997.2
APOBR
ARHGAP30
CACNA1F
CADM3
GRK5
KIAA1614
NFE2L1
POU2AF1
RARRES2
RP11-83N9.5
RP3-467K16.4
SLC16A2
USP35
WDR26
ZNF48
RP11-256I23.2
LIMD1
KLC2
C2orf50
SRRM2
PSMA2
ARHGEF12
AC137932.1
C14orf144
AC004410.3
RP4-640H8.2
SSTR3
PLXND1
FAM95B1
NOS1
UNC5CL
AGPAT6
OTOL1
RP5-1172N10.2
MPP6
AJAP1
AC009133.14
APC2
ATN1
GAL3ST4
CYB561D1
TCEB1
CTD-2313J23.1
ZBTB8B
ZKSCAN1
CCL28
AC079354.3
AC090587.2
IRAK1BP1
HOOK3
RHOBTB1
AC023490.2
AC093627.10
PBXIP1
CELF3
KLF7
MEX3B
C19orf26
SIK1
ANHX
ONECUT3
GFRA2
TSLP
SIRT3
GJA1
NFATC4
TTC39A
TBX5-AS1
C11orf95
GAS5
PLCXD1
ERN1
GJC1
IQSEC3
HIPK2
MAPK8IP2
RP11-119D9.1
COL4A3BP
PHF12
CLSTN3
MAP3K13
GFER
AC133785.1
AC009236.1
LINC00115
KRT76
VIPR1-AS1
PPP1R8
RAB11FIP4
KCNJ6
GS1-279B7.2
AD000090.2
RP11-168O16.1
MUC6
PPFIA3
SETD5-AS1
AC004951.6
CHD2
CHST6
CTD-2012K14.6
CTD-2521M24.6
FLJ00418
HIVEP3
MED28
NOVA2
NUDT1
PRPF40B
RAB13
RP11-195F19.30
RP11-428J1.4
RP11-506N2.1
RP11-84C10.4
RP1L1
SBF1
SMC1A
SYT7
TCHH
TMEM106A
TOMM20
ZDHHC17
CTD-3064H18.4
RP5-1052I5.1
PNOC
CRTAP
KCTD7
RP1-90L6.2
NRG2
AC104472.1
LINC00943
FAM160A2
ANKH
CTC-251D13.1
R3HDM2
PPIP5K2
AL031663.2
TBC1D8B
ZC3HAV1
CTD-3193O13.9
TMEM91
RDM1
CTB-127C13.1
CAPG
AP003068.23
POPDC2
CHST11
PELI3
CTB-131B5.5
MIR142
RP11-1094H24.4
FGF2
IFT27
GFI1
ZSCAN16-AS1
CD72
ISY1
CGB7
ZNF799
MDGA1
AC007246.3
ADAMTS15
MXRA7
PLCB1
USP49
RP11-565F19.2
FCF1
KIN
RUSC1-AS1
TSPYL1
TFDP2
GMEB1
DSEL
PDDC1
MEG3
CBR3-AS1
PDE12
ZNF101
FAM66C
TMEM161A
XIAP
DR1
TMEM192
IL6R
AGO3
EIF2AK2
RP13-15E13.1
AL357673.1
ICOSLG
SAR1A
KCNA7
RP11-468E2.6
CMTM6
SH2B1
VPS26A
MUC16
HMGCS1
ZNF205
HIPK1
THOC5
GCNT4
TTC7A
RP11-861A13.4
RIMKLA
SLC12A9
LINGO1
MRPS25
KRT77
FGFR1
DYNLL1
GPR107
DNPEP
COL6A3
SPEG
MCCD1
CELF1
UBALD2
PARM1
GPR55
JRK
SOBP
FAM131B
ALKBH6
ADAMTS4
ACTR3C
NES
AC226118.1
APOL4
IREB2
LINC00887
RP3-508I15.9
PSD4
LRIG2
SETD5
POU4F1
ITM2C
MEF2D
CUL9
AGBL4
PAXBP1-AS1
RP11-449H11.1
TNRC6B
DPCR1
LRRC4
SETD1A
NDUFA6-AS1
PURB
RING1
SLC30A3
BAHD1
NYX
TRHDE-AS1
GS1-124K5.11
MAZ
TTN-AS1
EPB41L1
ANKDD1A
AC083884.8
MIR143HG
AC012531.23
AC007092.1
HOXC12
ASH1L-AS1
C17orf51
SMG6
SNX1
GPRC5A
NDUFV3
DNAL1
ZNF761
CTBP1-AS2
RP11-4O1.2
PDE6A
RP11-544A12.4
RBM28
RP11-17L5.4
CBX1
CEBPE
CFLAR
COL20A1
CTBP1
DENND2A
DICER1-AS1
FAM98A
FLI1
HNF4A
IFITM10
LRRC3C
MARK4
MECP2
NOP9
PGRMC2
RP11-177H13.2
RP11-366M4.3
RP11-627G23.1
RP11-66N24.3
RP11-672L10.2
RP11-6N17.1
RP11-736N17.8
TAP2
TINF2
TMEM88B
TRIM44
TTBK1
ZBTB47
ZRANB2-AS2
H6PD
AC007040.11
SETD1B
FLVCR1
LINC00862
RASA4
RP11-538P18.2
RP11-1260E13.4
TOP1MT
MAP3K9
MYBBP1A
MLLT11
DBNL
FAM168A
CLEC11A
RP11-13K12.1
ZNF785
PPP1R12B
TMEM181
UVSSA
MBNL1-AS1
KATNAL1
CEP164
METTL2B
RP11-960B9.2
POU5F1
CTD-2396E7.10
NXPH3
FAM221B
KIF21B
CTD-2396E7.9
MAFG
RP11-300M6.1
PLEKHA3
RP11-458K10.2
MOB3C
AIF1
DIABLO
DHX37
LRRC4C
MYL5
RP5-977B1.11
RCVRN
RP11-1055B8.7
GPR45
VWA5B1
NRD1
ADCY1
SLX1B-SULT1A4
AQP10
ABHD12
VGF
ZFYVE20
JAZF1-AS1
AC105020.1
TMEM145
NARF
LL09NC01-139C3.1
KIF6
ZNF33B
ENTPD1-AS1
SGCB
RP11-20I23.8
AC068831.10
CAPS
AC073254.1
DCX
ALDH6A1
AC098823.3
CA5B
RP11-677M14.7
LA16c-313D11.12
UBXN2A
TPTEP1
LRPAP1
KCNK3
OIP5-AS1
ZNF813
CYP1A2
FAM117B
HINFP
COLCA1
DENND6A
IL17RD
FOXP4
KIAA1958
RP11-91I20.3
INIP
GRIPAP1
GPR157
SLC43A2
RP11-164H13.1
FKBP14
ATP1A2
RP11-513O17.3
PLXDC2
FLG2
SHANK2-AS3
AC005253.2
UBOX5
ZNF500
CTD-2292M16.8
CD38
RNF157
F2RL3
KDM4B
DDX10
CD84
IPO9
TMEM236
GOLGA8A
MRI1
FGD5-AS1
CRTAM
PAWR
FITM2
CTD-2020K17.4
ZMYM3
FOXO4
BBS5
DGCR14
HOXC8
FITM1
SPOCK2
PRPS1
TMEM198
GPRIN2
C6orf47
CACUL1
ZNF445
LMX1A
LTB4R2
PAIP2B
C9orf78
MIR144
CSF1
SATB1
RWDD1
RP11-445F12.1
RFFL
FAM212B
C20orf203
MUC5B
SRCIN1
SLC7A6
SRCAP
FTO
GRAP
GIGYF2
AC093390.1
B4GALNT3
SAMD14
DNAH2
TRIM41
CTD-2541J13.1
GDF11
CAMKV
NT5DC3
LINC00176
ASIC4
AC092171.4
TFCP2L1
AC091814.2
PHF16
SNX29P2
BMPR1A
NF2
IPCEF1
ANKLE2
RNF125
TMEM33
RP11-379B18.5
MPHOSPH8
ZNF674
RP11-15H20.6
LINC00478
RP11-66B24.2
C9orf85
LINC00094
IKBKG
SCAI
COX6B2
TREH
RP11-253E3.3
EFHD1
TRIM46
AC113167.2
LGALS8-AS1
ZC3H8
RP11-728E14.3
RP11-750H9.5
POLE3
WNT2B
SLC38A5
KCNJ9
RP11-149I2.4
RP6-42F4.1
PACSIN1
CLDN10-AS1
UBA6-AS1
CHRNE
TSC22D1
IDS
RP11-68L18.1
ACVR1B
CHRDL2
CNPPD1
KMT2A
AP001258.4
PCDHGA12
ATF5
BMP7
PCDHGA1
RP3-468B3.2
AC012613.2
MIR194-2
KCNV1
TXNL1
ZNF784
RP11-752G15.6
TMEM229B
PRR20D
PRR20B
POGZ
AC013394.2
PRR20C
MEGF8
MAP4K4
FZD10-AS1
RP6-109B7.2
ZNF865
PRR20E
PRR20A
RP1-78O14.1
GREB1
CHCHD5
RP3-467K16.2
NACC1
PATL1
TAOK2
TGFB1
TOR1AIP1
METTL16
RP11-374M1.2
TRIOBP
C14orf79
CGNL1
KIAA2022
RP11-415C15.2
BHLHE22
NUS1
C1orf226
CTD-2521M24.5
SHE
FRAT1
CHD3
FAM57A
HCG18
RBM33
LINC00521
PVT1
SPHK2
NAA60
LINC00982
PHYHIP
SLC2A10
SENP3
TPT1-AS1
LMNA
CTB-47B11.3
LINC00683
TUBB3
AFF3
AC109828.1
BCAR4
BHLHE40-AS1
RP11-519G16.3
RP11-317N12.1
CTC-338M12.6
RP11-401O9.3
RP11-643A5.2
SAMD5
CHAF1B
RP11-464D20.6
ANKS4B
PSPN
OSBPL2
PHACTR4
THAP7-AS1
RP11-66D17.3
TCAP
LIMS2
C11orf84
SLC4A1
BAIAP2-AS1
SNRNP35
ZNF432
KCMF1
CPM
LINC00514
RP11-1114A5.4
OGFOD3
SFT2D2
NCKAP1
CNNM1
C10orf118
VPS53
GPSM2
RP11-245M24.1
MCL1
CNKSR3
TAF8
GPSM3
RP11-25K19.1
RP3-322G13.5
PACS1
TRIM66
RP11-1070N10.6
ITGA3
RP11-244H3.1
ATXN2L
SMAD2
RP11-31F15.1
