# Supplementary material for: Genetic Analysis of HIBM Myopathy-Specific GNE V727M Hotspot Mutation Identifies a Novel COL6A3 Allied Gene Signature That Is Also Deregulated in Multiple Neuromuscular Diseases and Myopathies
Source: Genes (Basel). 2023 Feb 24;14(3):567. doi: 10.3390/genes14030567 (PMC10048522; doi:10.3390/genes14030567)
Supplement: Supplementary file 1 [file genes-14-00567-s001.zip › Sup table S5_ List of 13 targets found common.xlsx]

## Sheet: Sheet1
13 common elements in "839 selected targets" vs "differentially expressed targets as per RNAseq study"
Gene	Gene-symbol	Gene_Biotype	Chr	Start	End	Strand	baseMean	log2FoldChange	lfcSE	stat	pvalue	padj	WT_1	WT_2	MUT_1	MUT_2
ENSG00000245532	NEAT1	lincRNA	chr11	65190245	65213011	+	173393	-1.18867	0.546788	-2.17391	0.0297121	0.153028	319278	162804	126441	85051.3
ENSG00000197558	SSPO	processed_transcript	chr7	149473131	149531068	+	587.916	-1.05681	0.241254	-4.38047	1.18424e-05	0.00691191	946.939	641.908	401.985	360.832
ENSG00000231105	RP5-1071N3.1	antisense	chr1	21619783	21626267	+	98.6562	-1.12105	0.465846	-2.40647	0.0161074	NA	163.696	107.143	85.6403	38.1451
ENSG00000106538	RARRES2	protein_coding	chr7	150035408	150038763	-	61.2596	2.60178	0.748972	3.4738	0.000513137	NA	20.4621	14.2225	22.7209	187.633
ENSG00000260193	RP11-83N9.5	lincRNA	chr9	138999654	139001270	-	30.3393	-1.68724	0.706469	-2.38827	0.0169277	NA	38.6506	54.0455	18.3515	10.3095
ENSG00000145777	TSLP	protein_coding	chr5	110405760	110413722	+	137.833	1.08278	0.354668	3.05295	0.00226602	0.04961	87.5322	89.1276	158.172	216.499
ENSG00000269549	AL031663.2	protein_coding	chr20	44074071	44077220	+	68.9486	-1.31694	0.493453	-2.66883	0.0076117	NA	113.678	83.4386	49.8112	28.8666
ENSG00000163359	COL6A3	protein_coding	chr2	238232646	238323018	-	289.638	3.28443	1.62055	2.02673	0.0426897	0.182566	61.3862	46.4601	50.6851	1000.02
ENSG00000196167	COLCA1	protein_coding	chr11	111164114	111175770	-	3.37272	5.14054	2.43856	2.10802	0.0350294	NA	0	0	5.24329	8.2476
ENSG00000080603	SRCAP	protein_coding	chr16	30709530	30755602	+	6626.3	-1.01068	0.482958	-2.0927	0.0363762	0.168283	11671.3	6042.66	4862.27	3928.95
ENSG00000196421	LINC00176	lincRNA	chr20	62665697	62671315	+	162.893	-1.17395	0.405962	-2.89176	0.00383087	0.0606021	312.615	139.38	117.1	82.476
ENSG00000229719	MIR194-2	lincRNA	chr11	64658827	64660921	-	13.3509	-2.39438	1.13114	-2.11679	0.034278	NA	36.377	8.53349	4.36941	4.1238
ENSG00000122390	NAA60	protein_coding	chr16	3493611	3536963	+	192.202	-1.0004	0.307863	-3.24949	0.00115612	0.0394128	285.332	227.56	136.325	119.59
