# Supplementary material for: Genetic Analysis of HIBM Myopathy-Specific GNE V727M Hotspot Mutation Identifies a Novel COL6A3 Allied Gene Signature That Is Also Deregulated in Multiple Neuromuscular Diseases and Myopathies
Source: Genes (Basel). 2023 Feb 24;14(3):567. doi: 10.3390/genes14030567 (PMC10048522; doi:10.3390/genes14030567)
Supplement: Supplementary file 1 [file genes-14-00567-s001.zip › Sup table S6_ COL6a3 coexpressed 60 and 12 genes.xlsx]

## Sheet: Top 60 coexpressed genes
Top 60 COL6a3 coexpressed genes
Query gene	Rank	Partner candidate gene	Total Score	Expression	Weight=1
COL6A3	1	MMP2	0.8653	0.8653	1
COL6A3	2	COL3A1	0.8532	0.8532	1
COL6A3	3	COL6A2	0.849	0.849	1
COL6A3	4	COL4A1	0.823	0.823	1
COL6A3	5	COL5A1	0.8189	0.8189	1
COL6A3	6	COL1A2	0.8186	0.8186	1
COL6A3	7	COL4A2	0.8084	0.8084	1
COL6A3	8	CD248	0.8028	0.8028	1
COL6A3	9	MXRA8	0.7974	0.7974	1
COL6A3	10	FERMT2	0.796	0.796	1
COL6A3	11	FSTL1	0.7909	0.7909	1
COL6A3	12	MFAP5	0.7858	0.7858	1
COL6A3	13	LAMC1	0.7796	0.7796	1
COL6A3	14	COL1A1	0.7775	0.7775	1
COL6A3	15	NID1	0.7684	0.7684	1
COL6A3	16	DCN	0.7457	0.7457	1
COL6A3	17	LAMB1	0.7433	0.7433	1
COL6A3	18	COL12A1	0.742	0.742	1
COL6A3	19	SRPX	0.7392	0.7392	1
COL6A3	20	COL5A2	0.7378	0.7378	1
COL6A3	21	PDGFRB	0.7366	0.7366	1
COL6A3	22	RAB13	0.7328	0.7328	1
COL6A3	23	SERPINH1	0.7301	0.7301	1
COL6A3	24	FBLN5	0.7285	0.7285	1
COL6A3	25	FBN1	0.7097	0.7097	1
COL6A3	26	IL1R1	0.7095	0.7095	1
COL6A3	27	LAMA2	0.7061	0.7061	1
COL6A3	28	LUM	0.7055	0.7055	1
COL6A3	29	HSPG2	0.6958	0.6958	1
COL6A3	30	IGFBP4	0.6942	0.6942	1
COL6A3	31	PTGIS	0.6931	0.6931	1
COL6A3	32	EHD2	0.6904	0.6904	1
COL6A3	33	TAGLN	0.6902	0.6902	1
COL6A3	34	PALLD	0.689	0.689	1
COL6A3	35	CAV1	0.6857	0.6857	1
COL6A3	36	TIMP1	0.6818	0.6818	1
COL6A3	37	CLIC4	0.6793	0.6793	1
COL6A3	38	MFAP2	0.675	0.675	1
COL6A3	39	KANK2	0.6723	0.6723	1
COL6A3	40	FKBP9	0.672	0.672	1
COL6A3	41	CALD1	0.6689	0.6689	1
COL6A3	42	ADAMTS5	0.6644	0.6644	1
COL6A3	43	AEBP1	0.6636	0.6636	1
COL6A3	44	EMILIN1	0.663	0.663	1
COL6A3	45	C1S	0.6614	0.6614	1
COL6A3	46	PRRX1	0.6609	0.6609	1
COL6A3	47	TGFB1I1	0.6588	0.6588	1
COL6A3	48	CTSK	0.6572	0.6572	1
COL6A3	49	PTX3	0.6546	0.6546	1
COL6A3	50	CYBRD1	0.6544	0.6544	1
COL6A3	51	CCDC80	0.6498	0.6498	1
COL6A3	52	FAP	0.648	0.648	1
COL6A3	53	CDH11	0.6423	0.6423	1
COL6A3	54	GNG12	0.6328	0.6328	1
COL6A3	55	MEDAG	0.6304	0.6304	1
COL6A3	56	COL6A1	0.6302	0.6302	1
COL6A3	57	EFEMP2	0.6302	0.6302	1
COL6A3	58	THBS2	0.6275	0.6275	1
COL6A3	59	ELN	0.6263	0.6263	1
COL6A3	60	PCDH18	0.6227	0.6227	1

## Sheet: 12 COL6a3 coexpressed genes
List of 12 COL6a3 coexpressed genes with diffrential expression in present RNAseq based study
								log2FC Greater than 1			less than 0.05
Gene	Gene-symbol	Gene_Biotype	Chr	Start	End	Strand	baseMean	log2FoldChange	lfcSE	stat	pvalue	padj	WT_1	WT_2	MUT_1	MUT_2
ENSG00000164692	COL1A2	protein_coding	chr7	94023873	94060544	+	574.065	4.96388	2.10261	2.36082	0.0182347	0.119162	29.5563	41.7193	21.847	2203.14
ENSG00000197614	MFAP5	protein_coding	chr12	8789942	8815484	-	14.7247	3.71408	1.30013	2.85671	0.0042806	NA	2.27356	1.89633	5.24329	49.4856
ENSG00000011465	DCN	protein_coding	chr12	91539025	91576900	-	266.394	4.15933	1.93782	2.1464	0.0318412	0.157916	31.8299	24.6523	18.3515	990.742
ENSG00000113721	PDGFRB	protein_coding	chr5	149493400	149535435	-	80.8874	1.62542	0.6227	2.61028	0.00904683	NA	48.8816	30.3413	40.1985	204.128
ENSG00000139329	LUM	protein_coding	chr12	91496406	91505608	-	281.773	3.19832	1.5171	2.10818	0.0350154	0.165572	50.0184	60.6826	63.7933	952.597
ENSG00000141753	IGFBP4	protein_coding	chr17	38599702	38613983	+	138.287	1.32148	0.44971	2.93851	0.00329795	0.0569896	70.4804	87.2313	105.74	289.697
ENSG00000138080	EMILIN1	protein_coding	chr2	27301435	27309271	+	71.0984	1.78751	0.598569	2.98631	0.00282366	NA	29.5563	34.134	45.4418	175.261
ENSG00000091986	CCDC80	protein_coding	chr3	112323407	112368377	-	498.458	1.0513	0.302696	3.47311	0.000514457	0.0320347	271.691	376.422	457.04	888.678
ENSG00000078098	FAP	protein_coding	chr2	163027194	163101661	-	22.0136	2.14377	1.0157	2.11062	0.0348046	NA	5.68391	10.4298	6.99105	64.9498
ENSG00000140937	CDH11	protein_coding	chr16	64977656	65160015	-	78.5965	1.43036	0.63743	2.24394	0.024836	NA	30.6931	54.0455	35.8291	193.818
ENSG00000186340	THBS2	protein_coding	chr6	169615875	169654139	-	201.03	2.33588	1.13056	2.06613	0.038816	0.173895	57.9758	74.9051	97.0008	574.239
ENSG00000049540	ELN	protein_coding	chr7	73442119	73484237	+	53.9956	1.52426	0.629119	2.42284	0.0153996	NA	32.9667	22.756	37.5769	122.683
	Note: if gene name of COL6a3 or other 12 genes are not here, it means not coveered in that array.
