# Supplementary material for: Genetic Analysis of HIBM Myopathy-Specific GNE V727M Hotspot Mutation Identifies a Novel COL6A3 Allied Gene Signature That Is Also Deregulated in Multiple Neuromuscular Diseases and Myopathies
Source: Genes (Basel). 2023 Feb 24;14(3):567. doi: 10.3390/genes14030567 (PMC10048522; doi:10.3390/genes14030567)
Supplement: Supplementary file 1 [file genes-14-00567-s001.zip › Sup Table S7_ 12 Genes role in imp GSEA Pathways.xlsx]

## Sheet: Sheet1
Description	Coexpressed genes
HALLMARK_EPITHELIAL_MESENCHYMAL_TRANSITION	COL6A3	COL1A2	MFAP5	DCN	PDGFRB	LUM	IGFBP4	FAP	THBS2	ELN
HALLMARK_UV_RESPONSE_DN	.	COL1A2	.	.	PDGFRB	.	.	.	.	.
HALLMARK_COAGULATION	.	.	.	.	.	.	.	.	.	.
HALLMARK_MYOGENESIS	COL6A3	.	.	.	.	.	.	.	.	.
HALLMARK_INTERFERON_ALPHA_RESPONSE	.	.	.	.	.	.	.	.	.	.
HALLMARK_INTERFERON_GAMMA_RESPONSE	.	.	.	.	.	.	.	.	.	.
HALLMARK_APOPTOSIS	.	.	.	DCN	PDGFRB	LUM	.	.	.	.
HALLMARK_KRAS_SIGNALING_UP	.	.	.	.	.	.	.	.	.	.
HALLMARK_IL2_STAT5_SIGNALING	.	.	.	.	.	.	.	.	.	.
HALLMARK_XENOBIOTIC_METABOLISM	.	.	.	.	.	.	IGFBP4	.	.	.
HALLMARK_HYPOXIA	.	.	.	DCN	.	.	.	.	.	.
HALLMARK_APICAL_JUNCTION	.	.	.	.	.	.	.	.	.	.
HALLMARK_TNFA_SIGNALING_VIA_NFKB	.	.	.	.	.	.	.	.	.	.
HALLMARK_ADIPOGENESIS	.	.	.	.	.	.	.	.	.	.
HALLMARK_CHOLESTEROL_HOMEOSTASIS	.	.	.	.	.	.	.	.	.	.
HALLMARK_TGF_BETA_SIGNALING	.	.	.	.	.	.	.	.	.	.
HALLMARK_COMPLEMENT	.	.	.	.	.	.	.	.	.	.
HALLMARK_ESTROGEN_RESPONSE_LATE	.	.	.	.	.	.	IGFBP4	.	.	.
HALLMARK_MTORC1_SIGNALING	.	.	.	.	.	.	.	.	.	.
